# Supplementary material for: Epi-Brassinolide Regulates ZmC4 NADP-ME Expression through the Transcription Factors ZmbHLH157 and ZmNF-YC2
Source: Int J Mol Sci. 2023 Feb 27;24(5):4614. doi: 10.3390/ijms24054614 (PMC10002761; doi:10.3390/ijms24054614)
Supplement: Supplementary file 1 [file ijms-24-04614-s001.zip]

Archive with 1 entries (1 files):
- ijms-2135844-supplementary.xlsx
