# Supplementary material for: Epi-Brassinolide Regulates ZmC4 NADP-ME Expression through the Transcription Factors ZmbHLH157 and ZmNF-YC2
Source: Int J Mol Sci. 2023 Feb 27;24(5):4614. doi: 10.3390/ijms24054614 (PMC10002761; doi:10.3390/ijms24054614)
Supplement: Supplementary file 1 [file ijms-24-04614-s001.zip › ijms-2135844-supplementary.xlsx]

## Sheet: Supplementary table S1
Supplementary table S1.DEGs in leaves treated with EBL
Gene_id	readcount_BR02_6h	readcount_CK6h	log2.Fold_change.	pvalue	qvalue	Gene_name	Description
ENSRNA049462348	1.45128	22.911	-3.9806	2.08e-06	2.33e-05	-//-	-//-
ENSRNA049477007	4.25866	24.3407	-2.5149	5.99e-05	0.00050173	-//-	-//-
ENSRNA049477011	4.1397	23.9118	-2.5301	6.59e-05	0.00054634	-//-	-//-
ENSRNA049477080	26.7653	69.7339	-1.3815	3.93e-06	4.18e-05	-//-	-//-
ENSRNA049477136	3.09288	17.8713	-2.5306	0.00055988	0.0036675	-//-	-//-
ENSRNA049478109	7.77979	55.9015	-2.8451	9.01e-11	1.84e-09	-//-	-//-
ENSRNA049479804	4.28245	27.2359	-2.669	1.18e-05	0.00011515	-//-	-//-
ZeamMp092	5.18653	28.5584	-2.4611	1.74e-05	0.00016394	-	Nucleic acid-binding, OB-fold||Ribosomal protein S12, bacterial-type||Ribosomal protein S12/S23
ZeamMr001	29.8106	338.554	-3.5055	2.28e-68	4.8e-66	-//-	-//-
ZeamMr002	464.028	2788.82	-2.5874	0	0	-//-	-//-
ZeamMr004	11.7292	48.0024	-2.033	6.49e-07	8.02e-06	-//-	-//-
ZemaCr113	6.42368	30.5242	-2.2485	2.47e-05	0.00022426	-//-	-//-
ZemaCr114	5.97164	24.7696	-2.0524	0.00032378	0.0022761	-//-	-//-
ZemaCr119	10.0876	81.0285	-3.0059	1.13e-15	3.77e-14	-//-	-//-
ZemaCr120	12.8474	81.8864	-2.6722	2.92e-14	8.72e-13	-//-	-//-
Zm00001d000021	37.1622	168.026	-2.1768	2.81e-22	1.53e-20	glucose 6-phosphate/phosphate translocator1	Sugar phosphate transporter domain||Triose phosphate/phosphoenolpyruvate translocator
Zm00001d000037	6.9233	33.9555	-2.2941	6.76e-06	6.88e-05	-	Alpha/Beta hydrolase fold||Fungal lipase-like domain
Zm00001d000060	77.9882	11.2589	2.7922	2.59e-13	6.93e-12	-	Aldo/keto reductase||NADP-dependent oxidoreductase domain superfamily||Aldo/keto reductase, conserved site||NADP-dependent oxidoreductase domain
Zm00001d000077	93.4289	41.8189	1.1597	1.73e-05	0.00016314	-	Calcium permeable stress-gated cation channel 1, N-terminal transmembrane domain||Calcium-dependent channel, 7TM region, putative phosphate||10TM putative phosphate transporter, cytosolic domain
Zm00001d000169	80.6767	37.637	1.1	0.000135	0.0010376	-	Protein kinase, ATP binding site||Serine/threonine-protein kinase, active site||Protein kinase-like domain superfamily||Protein kinase domain
Zm00001d000260	11.2771	72.0571	-2.6757	9.61e-13	2.44e-11	-	Photosystem II D2 protein||Photosystem II protein D1/D2 superfamily||Photosynthetic reaction centre, L/M
Zm00001d000270	14.2986	52.1842	-1.8677	8.86e-07	1.07e-05	-	DNA-directed RNA polymerase, subunit 2, hybrid-binding domain superfamily||V-ATPase proteolipid subunit C-like domain||Ribosomal protein S2, bacteria/mitochondria/plastid||RNA polymerase Rpb2, domain 7||ATP synthase, F0 complex, subunit b/b', bacterial/chloroplast||ATP synthase, F0 complex, subunit C||RNA polymerase Rpb1, domain 1||ATP synthase, alpha subunit, C-terminal||ATPase, F1/V1/A1 complex…
Zm00001d000316	820.423	225.25	1.8648	6.47e-76	1.52e-73	NADP malic enzyme3	Malic enzyme, NAD-binding||NAD(P)-binding domain superfamily||Malic enzyme, N-terminal domain||Malic enzyme, N-terminal domain superfamily||Malic oxidoreductase||Malic enzyme, conserved site
Zm00001d000381	21.5074	87.7124	-2.0279	1.87e-11	4.11e-10	-	U box domain||Armadillo-type fold||Zinc finger, RING/FYVE/PHD-type||Armadillo||Armadillo-like helical
Zm00001d000434	8.63628	42.9626	-2.3146	3.6e-07	4.64e-06	-	Xanthine/uracil/vitamin C permease||Adenine/guanine permease AZG1/2
Zm00001d000849	1.87952	14.9762	-2.9942	0.00058575	0.0038274	-//-	-//-
Zm00001d000909	3.11667	21.1954	-2.7657	8.28e-05	0.00067087	-//-	-//-
Zm00001d001139	34.0693	1004.3	-4.8816	3.49e-237	4.04e-234	-//-	-//-
Zm00001d001766	132.637	50.3971	1.3961	2.49e-09	4.32e-08	-//-	-//-
Zm00001d001774	370.646	94.8252	1.9667	7.7e-38	8.49e-36	-	Ribonuclease H superfamily||Ribonuclease CAF1||Ribonuclease H-like superfamily
Zm00001d001784	91.93	25.8062	1.8328	1.09e-09	1.96e-08	-	PPC domain
Zm00001d001820	49.8906	15.0119	1.7327	1.62e-05	0.00015357	protochlorophyllide reductase1	Light-dependent protochlorophyllide reductase||Short-chain dehydrogenase/reductase SDR||NAD(P)-binding domain superfamily
Zm00001d001825	32.2374	7.43447	2.1164	6.79e-05	0.00056088	-	WD40-repeat-containing domain superfamily||WD40 repeat, conserved site||WD40 repeat||WD40/YVTN repeat-like-containing domain superfamily||G-protein beta WD-40 repeat||WD40-repeat-containing domain
Zm00001d001826	97.5923	21.1596	2.2055	1.09e-12	2.75e-11	-	Protein of unknown function DUF1218
Zm00001d001857	335.364	64.2295	2.3844	1.14e-43	1.53e-41	-	Chlorophyll A-B binding protein||Chlorophyll a/b binding domain superfamily||Chlorophyll A-B binding protein, plant
Zm00001d001883	252.546	103.94	1.2808	1.67e-14	5.13e-13	-	Amine oxidase||Flavin amine oxidase||FAD/NAD(P)-binding domain superfamily
Zm00001d001907	121.669	17.4067	2.8053	5.25e-20	2.45e-18	-	AP2/ERF transcription factor ERF/PTI6||DNA-binding domain superfamily||AP2/ERF domain superfamily||AP2/ERF domain
Zm00001d001914	34.4262	10.7943	1.6732	0.00048057	0.0032022	-	Plant actin-related protein 8||Actin family
Zm00001d001915	43.5383	6.86259	2.6655	9.92e-08	1.37e-06	-	Heavy metal-associated domain superfamily||Heavy metal-associated domain, HMA
Zm00001d001924	8.20804	38.5306	-2.2309	2.4e-06	2.66e-05	-	Isopenicillin N synthase-like||Oxoglutarate/iron-dependent dioxygenase||Non-haem dioxygenase N-terminal domain
Zm00001d002001	69.4471	32.5973	1.0912	0.00043633	0.0029423	-//-	-//-
Zm00001d002038	28.1452	5.25417	2.4214	5.08e-05	0.00043224	anti-sigma factor antagonist domain of sulfate transporter91	STAS domain superfamily||STAS domain||SLC26A/SulP transporter domain||Sulfate transporter 3.3||SLC26A/SulP transporter
Zm00001d002051	43.229	104.762	-1.277	9.29e-08	1.29e-06	-	D-isomer specific 2-hydroxyacid dehydrogenase, NAD-binding domain conserved site||D-3-phosphoglycerate dehydrogenase||Allosteric substrate binding domain superfamily||D-isomer specific 2-hydroxyacid dehydrogenase, catalytic domain||D-isomer specific 2-hydroxyacid dehydrogenase, NAD-binding domain conserved site 1||D-isomer specific 2-hydroxyacid dehydrogenase, NAD-binding domain||NAD(P)-binding d…
Zm00001d002064	34.331	122.025	-1.8296	1.21e-13	3.36e-12	-	Glycosyl transferase, family 43||Nucleotide-diphospho-sugar transferases
Zm00001d002065	153.121	61.4416	1.3174	9.72e-10	1.77e-08	maize insect resistance3	Papain-like cysteine peptidase superfamily||Cathepsin propeptide inhibitor domain (I29)||Peptidase C1A, papain C-terminal||Cysteine peptidase, asparagine active site||Granulin||Cysteine peptidase, histidine active site||Cysteine peptidase, cysteine active site||Granulin superfamily||Papain-like cysteine endopeptidase||-||Peptidase C1A
Zm00001d002075	43.3242	16.6203	1.3822	0.00072404	0.0046307	AP2-EREBP-transcription factor 197	DNA-binding domain superfamily||AP2/ERF domain superfamily||AP2/ERF domain
Zm00001d002089	107.609	31.5607	1.7696	1.27e-10	2.54e-09	-	Tetratricopeptide repeat-containing domain||CLU central domain||Tetratricopeptide repeat||Clustered mitochondria protein, N-terminal||CLU domain||Tetratricopeptide-like helical domain superfamily
Zm00001d002094	122.526	32.2399	1.9262	3.16e-13	8.41e-12	-	Bifunctional inhibitor/plant lipid transfer protein/seed storage helical domain superfamily||Hydrophobic seed protein
Zm00001d002104	212.743	98.3995	1.1124	3.88e-10	7.36e-09	-	Amidase signature (AS) superfamily||Glutamyl-tRNA(Gln) amidotransferase A subunit||Amidase signature domain||Amidase||Amidase, conserved site
Zm00001d002147	25.8613	5.75456	2.168	0.00028955	0.0020574	-	Pyridoxal phosphate-dependent transferase, major domain||Pyridoxal phosphate-dependent transferase||Putative methionine gamma-lyase||Cys/Met metabolism, pyridoxal phosphate-dependent enzyme
Zm00001d002160	2.18881	39.4956	-4.1735	2.72e-10	5.27e-09	-	Protein of unknown function wound-induced
Zm00001d002240	67.4486	32.2756	1.0633	0.00069967	0.0044942	-	Lipocalin/cytosolic fatty-acid binding domain||Calycin||Lipocalin||Lipocalin family conserved site
Zm00001d002253	42.7769	89.9642	-1.0725	1.44e-05	0.00013855	-	KOW||Ribosomal protein L27e superfamily||Translation protein SH3-like domain superfamily||Ribosomal protein L27e, conserved site||Ribosomal protein L27e
Zm00001d002258	108.251	41.9619	1.3672	1.18e-07	1.61e-06	-	Glycine cleavage T-protein, C-terminal barrel domain||Aminomethyltransferase, folate-binding domain||Glycine cleavage T-protein/YgfZ, C-terminal||GTP-binding protein TrmE/Glycine cleavage system T protein, domain 1||Aminomethyltransferase-like||Glycine cleavage system T protein
Zm00001d002301	2.97393	53.8641	-4.1789	1.63e-13	4.48e-12	-//-	-//-
Zm00001d002316	7.16121	32.0969	-2.1642	2.36e-05	0.00021542	argonaute2a	Argonaute linker 2 domain||PAZ domain superfamily||Piwi domain||Ribonuclease H superfamily||-||PAZ domain||Ribonuclease H-like superfamily||Argonaute, linker 1 domain||Protein argonaute, N-terminal
Zm00001d002347	971.57	280.83	1.7906	1.23e-84	3.36e-82	-	Bifunctional inhibitor/plant lipid transfer protein/seed storage helical domain superfamily||Bifunctional inhibitor/plant lipid transfer protein/seed storage helical domain||Hydrophobic seed protein
Zm00001d002358	244.052	84.1739	1.5357	2.94e-18	1.2e-16	necrotic4	Coproporphyrinogen III oxidase, conserved site||Oxygen-dependent coproporphyrinogen III oxidase superfamily||Coproporphyrinogen III oxidase, aerobic
Zm00001d002364	119.504	35.4567	1.7529	1.68e-11	3.73e-10	AP2-EREBP-transcription factor 97	AP2/ERF domain superfamily||AP2/ERF domain||DNA-binding domain superfamily
Zm00001d002396	64.332	24.9126	1.3687	4.37e-05	0.00037736	-	P-type ATPase, transmembrane domain superfamily||P-type ATPase||P-type ATPase, phosphorylation site||HAD-like superfamily||Cation-transporting P-type ATPase, N-terminal||P-type ATPase, A domain superfamily||P-type ATPase, cytoplasmic domain N||P-type ATPase, subfamily IIB||HAD superfamily||Cation-transporting P-type ATPase, C-terminal||Calcium-transporting P-type ATPase, N-terminal autoinhibitory…
Zm00001d002410	495.837	195.762	1.3408	6.33e-29	4.83e-27	-	Concanavalin A-like lectin/glucanase domain superfamily||Xyloglucan endo-transglycosylase, C-terminal||Glycoside hydrolase, family 16, active site||Xyloglucan endotransglucosylase/hydrolase||Glycoside hydrolase family 16
Zm00001d002426	243.529	82.4583	1.5624	1.15e-18	4.85e-17	-	Haem peroxidase||MORF/ORRM1/DAG-like||Haem peroxidase, plant/fungal/bacterial||Class I peroxidase
Zm00001d002436	2.87876	69.8411	-4.6006	9.04e-18	3.58e-16	alternative oxidase2	Alternative oxidase||Alternative oxidase superfamily
Zm00001d002450	102.065	206.807	-1.0188	2.6e-10	5.05e-09	-	Ribosomal protein L11, N-terminal||Ribosomal protein L11/L12, N-terminal domain superfamily||Ribosomal protein L11, C-terminal domain superfamily||Ribosomal protein L11, C-terminal||Ribosomal protein L11, conserved site||Ribosomal protein L11/L12
Zm00001d002451	117.078	37.637	1.6372	2.37e-10	4.61e-09	-	Late embryogenesis abundant protein At5g17165-like
Zm00001d002503	130.472	54.8649	1.2498	6.47e-08	9.21e-07	-	ABC transporter, conserved site||ABC transporter-like||ABC transporter type 1, transmembrane domain superfamily||P-loop containing nucleoside triphosphate hydrolase||AAA+ ATPase domain||ABC transporter type 1, transmembrane domain
Zm00001d002514	16.0116	64.2653	-2.0049	1.15e-08	1.79e-07	-	Purine permease, plant
Zm00001d002523	26.2181	203.125	-2.9537	2.65e-36	2.79e-34	-	Zf-FLZ domain
Zm00001d002532	90.3598	40.0317	1.1745	1.94e-05	0.00018071	-	Receptor, ligand binding region||Ionotropic glutamate receptor, plant||Ionotropic glutamate receptor||Solute-binding protein family 3/N-terminal domain of MltF||Periplasmic binding protein-like I
Zm00001d002545	0	12.5457	-7.0425	0.00027849	0.0019856	MYB-related-transcription factor 20	Myb domain, plants||Myb domain||-||SANT/Myb domain||Homeobox-like domain superfamily
Zm00001d002549	60.7633	22.8038	1.4139	4.58e-05	0.00039334	-//-	-//-
Zm00001d002579	6.73297	40.0675	-2.5731	1.86e-07	2.49e-06	-	Protein of unknown function DUF604
Zm00001d002601	103.231	36.6719	1.4931	2.94e-08	4.34e-07	-	Winged helix-like DNA-binding domain superfamily||Histone H5||Linker histone H1/H5, domain H15||Winged helix DNA-binding domain superfamily
Zm00001d002618	50.9374	5.14694	3.3069	1.34e-10	2.68e-09	AP2-EREBP-transcription factor 105	AP2/ERF domain superfamily||AP2/ERF domain||DNA-binding domain superfamily
Zm00001d002650	131.329	45.5361	1.5281	1.92e-10	3.79e-09	argonaute1c	Protein argonaute, Mid domain||Argonaute linker 2 domain||PAZ domain superfamily||Piwi domain||Ribonuclease H superfamily||PAZ domain||Argonaut, glycine-rich domain||Ribonuclease H-like superfamily||Argonaute, linker 1 domain||Protein argonaute, N-terminal
Zm00001d002690	166.778	445.997	-1.4191	1.16e-32	1.11e-30	plasma membrane intrinsic protein1	Aquaporin-like||Major intrinsic protein||Aquaporin transporter||Major intrinsic protein, conserved site
Zm00001d002700	27.8597	5.54011	2.3302	8.22e-05	0.00066609	-//-	-//-
Zm00001d002707	2.16502	40.1032	-4.2113	1.8e-10	3.56e-09	-	UDP-glucuronosyl/UDP-glucosyltransferase||UDP-glycosyltransferase family, conserved site
Zm00001d002759	398.815	71.0206	2.4894	3.1e-54	5.37e-52	-	Nudix hydrolase 6-like||NUDIX hydrolase domain||NUDIX hydrolase, conserved site||NUDIX hydrolase-like domain superfamily
Zm00001d002774	9.56415	35.3137	-1.8845	4.76e-05	0.00040665	-//-	-//-
Zm00001d002799	3.68767	82.8157	-4.4891	1.36e-20	6.55e-19	Homeobox-transcription factor 66	Helix-turn-helix motif||Homeobox-like domain superfamily||Homeobox, conserved site||Leucine zipper, homeobox-associated||Homeobox domain
Zm00001d002824	68.0434	17.5496	1.955	4.1e-08	5.96e-07	-	Peptidase C13, legumain
Zm00001d002830	34.9972	76.7037	-1.1321	2.99e-05	0.00026705	invertase1	Glycoside hydrolase, family 32||Glycosyl hydrolase family 32, C-terminal||Concanavalin A-like lectin/glucanase domain superfamily||Beta-fructofuranosidase||Glycosyl hydrolase family 32, N-terminal||Glycosyl hydrolase, five-bladed beta-propellor domain superfamily
Zm00001d002847	491.078	1570.5	-1.6772	3.5e-139	2.1e-136	-	NAD(P)-binding domain superfamily||Short-chain dehydrogenase/reductase SDR
Zm00001d002859	117.53	34.8133	1.7553	2.36e-11	5.12e-10	-	Fatty acid desaturase domain||Sphingolipid delta4-desaturase||Sphingolipid delta4-desaturase, N-terminal
Zm00001d002958	13.0139	52.8991	-2.0232	1.91e-07	2.55e-06	-	GEM-like protein||GRAM domain
Zm00001d002965	109.25	298.844	-1.4518	4.08e-23	2.33e-21	-	Isochorismatase-like||Isochorismatase-like superfamily
Zm00001d002971	53.5069	20.3733	1.393	0.00015679	0.0011902	GRMZM2G021694	Large ribosomal RNA subunit accumulation protein YceD
Zm00001d002993	17.5343	2.03733	3.1054	0.00025191	0.0018156	-	PsbQ-like domain superfamily||Oxygen-evolving enhancer protein 3
Zm00001d003041	18.9855	2.71644	2.8051	0.00029716	0.0021058	-//-	-//-
Zm00001d003048	127.117	21.5885	2.5578	5.9e-19	2.55e-17	-	Leucine-rich repeat domain superfamily||Leucine-rich repeat||NB-ARC||AAA+ ATPase domain||P-loop containing nucleoside triphosphate hydrolase||Leucine-rich repeat, typical subtype
Zm00001d003081	58.3365	167.776	-1.5241	1.6e-14	4.92e-13	glutaredoxin homolog1	Thioredoxin-like superfamily||Glutaredoxin, eukaryotic/virial||Glutaredoxin subgroup||Glutaredoxin active site||Glutaredoxin||-
Zm00001d003091	129.782	58.4749	1.1502	4.92e-07	6.21e-06	-	GT29-like superfamiliy||Sialyltransferase||Glycosyl transferase family 29
Zm00001d003116	22.697	112.339	-2.3073	2.13e-16	7.7e-15	-	Nodulin-like||MFS transporter superfamily||Major facilitator superfamily domain||Major facilitator superfamily
Zm00001d003162	145.508	63.0857	1.2057	3.01e-08	4.44e-07	C2C2-CO-like-transcription factor 11	B-box-type zinc finger||CCT domain
Zm00001d003190	3.3308	45.0357	-3.7571	6.47e-11	1.34e-09	chitinase A1	Chitin-binding, type 1, conserved site||Glycoside hydrolase, family 19||Glycoside hydrolase, family 19, catalytic||Chitin-binding, type 1||Lysozyme-like domain superfamily||Endochitinase-like superfamily
Zm00001d003195	79.4157	11.0802	2.8414	9.35e-14	2.63e-12	double B-box zinc finger protein1	B-box-type zinc finger
Zm00001d003197	13.6563	49.0031	-1.8433	2.33e-06	2.59e-05	-	EF-hand domain pair||EF-Hand 1, calcium-binding site||EF-hand domain
Zm00001d003220	27.5267	67.1961	-1.2875	1.69e-05	0.00015952	-	Protein HEAT INTOLERANT 4
Zm00001d003271	18.4859	61.799	-1.7412	3.27e-07	4.25e-06	-	Peptide methionine sulphoxide reductase MsrA||Peptide methionine sulphoxide reductase MsrA superfamily
Zm00001d003287	11.9195	73.2367	-2.6192	1.12e-12	2.84e-11	-	High-affinity nitrate transporter
Zm00001d003411	35.9012	9.722	1.8847	0.00010228	0.000812	-	PSRP-3/Ycf65 superfamily||Ribosomal protein PSRP-3/Ycf65
Zm00001d003429	2994.08	1248.24	1.2622	1.66e-150	1.1e-147	glyceraldehyde-3-phosphate dehydrogenase1	Glyceraldehyde-3-phosphate dehydrogenase, type I||Glyceraldehyde 3-phosphate dehydrogenase, catalytic domain||NAD(P)-binding domain superfamily||Glyceraldehyde/Erythrose phosphate dehydrogenase family||Glyceraldehyde 3-phosphate dehydrogenase, active site||Glyceraldehyde 3-phosphate dehydrogenase, NAD(P) binding domain
Zm00001d003446	14.941	48.3598	-1.6945	9.17e-06	9.12e-05	-	Gamma-glutamyltranspeptidase||Nucleophile aminohydrolases, N-terminal
Zm00001d003457	156.571	385.306	-1.2992	3.29e-25	2.15e-23	-	PLAT/LH2 domain||PLAT/LH2 domain superfamily
Zm00001d003468	11.0154	32.4186	-1.5573	0.0006105	0.0039807	-	Sugar/inositol transporter||Sugar transporter, conserved site||Major facilitator, sugar transporter-like||MFS transporter superfamily||Major facilitator superfamily domain
Zm00001d003505	42.5628	16.0484	1.4072	0.00067751	0.0043685	-//-	-//-
Zm00001d003616	118.005	38.1016	1.6309	2.27e-10	4.43e-09	-	Zinc finger, CCCH-type||Glycolipid transfer protein domain||Glycolipid transfer protein superfamily
Zm00001d003618	32.8797	5.18268	2.6654	3.65e-06	3.91e-05	-	Ribosome maturation factor RimP||RimP, N-terminal domain superfamily||Ribosome maturation factor RimP, N-terminal
Zm00001d003624	1.18957	19.5512	-4.0387	1.07e-05	0.00010523	-	Zinc finger, RING/FYVE/PHD-type||Armadillo-like helical||U box domain||Armadillo-type fold
Zm00001d003632	112.914	43.6418	1.3714	5.85e-08	8.39e-07	regulator of chromosome condensation2	Regulator of chromosome condensation 1/beta-lactamase-inhibitor protein II||Regulator of chromosome condensation, RCC1||Ultraviolet-B receptor UVR8
Zm00001d003653	151.599	328.368	-1.1151	1.36e-17	5.3e-16	-//-	-//-
Zm00001d003668	1.71298	15.548	-3.1822	0.00031801	0.0022415	-	Peptidase S8 propeptide/proteinase inhibitor I9 superfamily||PA domain||Peptidase S8, subtilisin-related||Peptidase S8 propeptide/proteinase inhibitor I9||Peptidase S8/S53 domain||Cucumisin-like catalytic domain||Peptidase S8/S53 domain superfamily||Peptidase S8, subtilisin, Ser-active site
Zm00001d003680	49.724	106.763	-1.1024	1.39e-06	1.62e-05	-	Translation protein, beta-barrel domain superfamily||Ribosomal protein L3, conserved site||Ribosomal protein L3
Zm00001d003712	1206.22	3547.92	-1.5565	7.81e-282	1.03e-278	abscisic acid stress ripening3	-||ABA/WDS induced protein
Zm00001d003715	87.9568	31.2391	1.4934	3.07e-07	4e-06	-	Plastid lipid-associated protein/fibrillin conserved domain
Zm00001d003719	30.6195	8.50675	1.8478	0.00040275	0.0027469	-	Protein of unknown function DUF677
Zm00001d003781	22.4353	2.32327	3.2715	2.22e-05	0.00020369	-	Carbonic anhydrase, alpha-class, conserved site||Carbonic anhydrase, alpha-class||Alpha carbonic anhydrase domain||Alpha carbonic anhydrase domain superfamily
Zm00001d003797	39.3034	9.18586	2.0972	1.23e-05	0.00011996	-	Beta-grasp domain superfamily||2Fe-2S ferredoxin, iron-sulphur binding site||2Fe-2S ferredoxin-type iron-sulfur binding domain||Ferredoxin [2Fe-2S], plant||2Fe-2S ferredoxin-like superfamily
Zm00001d003800	64.5461	26.664	1.2754	0.00011067	0.0008708	-	Alpha/beta hydrolase fold-1||Alpha/Beta hydrolase fold
Zm00001d003817	359.988	160.198	1.1681	2.13e-17	8.21e-16	starch branching enzyme3	Glycoside hydrolase, family 13, N-terminal||1,4-alpha-glucan-branching enzyme||Immunoglobulin E-set||Immunoglobulin-like fold||Glycosyl hydrolase, family 13, catalytic domain||Glycosyl hydrolase, all-beta||Glycoside hydrolase superfamily||Alpha-amylase/branching enzyme, C-terminal all beta
Zm00001d003840	30.6909	4.46783	2.7802	4.7e-06	4.93e-05	-//-	-//-
Zm00001d003846	41.064	14.3328	1.5186	0.00039521	0.0027074	-	Sterile alpha motif domain||Sterile alpha motif/pointed domain superfamily||Mitochondrial import inner membrane translocase subunit TIM22
Zm00001d003867	128.236	56.0802	1.1932	2.52e-07	3.3e-06	-//-	-//-
Zm00001d003923	81.1287	230.075	-1.5038	5.17e-19	2.25e-17	-	Dihydrolipoamide succinyltransferase||2-oxo acid dehydrogenase, lipoyl-binding site||Biotin/lipoyl attachment||Single hybrid motif||Chloramphenicol acetyltransferase-like domain superfamily||2-oxoacid dehydrogenase acyltransferase, catalytic domain
Zm00001d003938	3.61629	45.8935	-3.6657	6.2e-11	1.29e-09	-	NAD(P)-binding domain superfamily||Short-chain dehydrogenase/reductase, conserved site||Short-chain dehydrogenase/reductase SDR
Zm00001d003941	73.7296	27.2359	1.4367	5.44e-06	5.64e-05	-	Oligopeptide transporter, OPT superfamily
Zm00001d003945	48.5107	15.5123	1.6449	4.27e-05	0.00037011	mouse DNA EBV homolog1	-||Heavy metal-associated domain superfamily||Heavy metal-associated domain, HMA
Zm00001d003962	85.0781	34.4916	1.3025	6.32e-06	6.47e-05	-	Protein of unknown function DUF3339
Zm00001d003975	101.97	40.3534	1.3374	4.41e-07	5.61e-06	-	YbeD-like domain superfamily||Uncharacterised protein family UPF0250
Zm00001d003981	14.7269	48.8602	-1.7302	6.13e-06	6.29e-05	-//-	-//-
Zm00001d004019	10.7537	35.5997	-1.727	0.00011571	0.00090661	stearoyl-acyl-carrier-protein desaturase5	Ferritin-like superfamily||Fatty acid desaturase, type 2||Ribonucleotide reductase-like
Zm00001d004021	103.564	42.6052	1.2814	8.84e-07	1.07e-05	violaxanthin de-epoxidase1	VDE lipocalin domain||Calycin
Zm00001d004196	44.3234	12.8316	1.7884	3.2e-05	0.00028335	-	DUS-like, FMN-binding domain||Aldolase-type TIM barrel||tRNA-dihydrouridine synthase, conserved site||tRNA-dihydrouridine synthase||tRNA-dihydrouridine(20/20a) synthase
Zm00001d004342	665.327	193.403	1.7824	3.67e-58	6.81e-56	-	Agglutinin domain superfamily||Agglutinin domain
Zm00001d004346	26.4323	5.46862	2.273	0.00015892	0.0012054	-	Agglutinin domain superfamily||Agglutinin domain
Zm00001d004348	479.896	189.507	1.3405	4.87e-28	3.58e-26	-	Agglutinin domain superfamily||Agglutinin domain
Zm00001d004354	103.849	47.216	1.1371	8.37e-06	8.39e-05	-	CBS domain
Zm00001d004380	48.1776	220.746	-2.196	4.83e-29	3.71e-27	-	Chloramphenicol acetyltransferase-like domain superfamily||Transferase
Zm00001d004437	33.0463	6.68387	2.3057	2.04e-05	0.00018827	-	Thaumatin family||Osmotin/thaumatin-like superfamily||Thaumatin, conserved site
Zm00001d004463	38.2804	12.2597	1.6427	0.00028184	0.0020079	-	Glycosyltransferase family 28, N-terminal domain
Zm00001d004478	184.145	81.3502	1.1786	9.63e-10	1.76e-08	-	Gamma-butyrobetaine hydroxylase-like, N-terminal||GBBH-like, N-terminal domain superfamily||Fe-S cluster assembly domain superfamily||Mrp/NBP35 ATP-binding protein||Flagellum site-determining protein YlxH/ Fe-S cluster assembling factor NBP35||Mrp, conserved site||P-loop containing nucleoside triphosphate hydrolase||MIP18 family-like
Zm00001d004559	33.3556	67.9825	-1.0272	0.00026525	0.0019	-	Serine/threonine-protein kinase, active site||Protein kinase, ATP binding site||Leucine-rich repeat||Leucine-rich repeat domain superfamily||Leucine-rich repeat, typical subtype||Leucine-rich repeat-containing N-terminal, plant-type||Protein kinase domain||Protein kinase-like domain superfamily
Zm00001d004664	40.3026	139.932	-1.7958	4.34e-15	1.38e-13	-	Cytochrome P450||Cytochrome P450, E-class, group I||Cytochrome P450 superfamily
Zm00001d004672	96.1173	32.6688	1.5569	3.28e-08	4.81e-07	-	TLDc domain
Zm00001d004689	0	13.6894	-4.775	0.00013014	0.0010044	herbicide safener binding protein1	Winged helix DNA-binding domain superfamily||O-methyltransferase COMT-type||O-methyltransferase, family 2||S-adenosyl-L-methionine-dependent methyltransferase||Plant methyltransferase dimerisation||Winged helix-like DNA-binding domain superfamily
Zm00001d004837	150.623	54.8292	1.4579	4.88e-11	1.02e-09	-	Alba-like domain superfamily||DNA/RNA-binding protein Alba-like
Zm00001d004921	6.28093	40.4964	-2.6887	8.18e-08	1.15e-06	benzoxazinone synthesis14	Winged helix DNA-binding domain superfamily||O-methyltransferase COMT-type||O-methyltransferase, family 2||Plant methyltransferase dimerisation||Winged helix-like DNA-binding domain superfamily||S-adenosyl-L-methionine-dependent methyltransferase
Zm00001d004957	31.3809	72.772	-1.2135	1.83e-05	0.00017126	-	Cytochrome P450, E-class, group I||Cytochrome P450||Cytochrome P450, conserved site||Cytochrome P450 superfamily
Zm00001d004997	94.8801	264.817	-1.4808	3.27e-21	1.66e-19	-	Cytochrome b-c1 complex subunit 9||Cytochrome b-c1 complex subunit 9 superfamily
Zm00001d005039	21.6264	52.3272	-1.2748	0.00016386	0.0012387	-	Late embryogenesis abundant protein, LEA_2 subgroup
Zm00001d005106	43.5621	16.7633	1.3778	0.00072264	0.0046241	-	ENT domain||ENT domain-like superfamily||Protein EMSY-LIKE, plant
Zm00001d005208	61.6673	10.9015	2.5	9.8e-10	1.78e-08	NAC-transcription factor 5	NAC domain||NAC domain superfamily
Zm00001d005241	24.2672	5.18268	2.2272	0.00035378	0.002459	-//-	-//-
Zm00001d005297	21.2219	4.03892	2.3935	0.00047619	0.0031799	-	DUF3741-associated sequence motif||Protein LONGIFOLIA 1/2||Domain of unknown function DUF4378
Zm00001d005359	155.429	34.2772	2.1809	4.66e-19	2.04e-17	-	Tetratricopeptide-like helical domain superfamily
Zm00001d005392	47.7969	120.238	-1.3309	3.68e-09	6.22e-08	-	Alpha/Beta hydrolase fold||Lecithin:cholesterol/phospholipid:diacylglycerol acyltransferase
Zm00001d005485	109.322	224.857	-1.0404	2.1e-11	4.58e-10	prohibitin1	Band 7 domain||Band 7/SPFH domain superfamily||Prohibitin
Zm00001d005579	45.7271	12.9031	1.8253	1.81e-05	0.00017005	-	Phosphatidic acid phosphatase type 2/haloperoxidase||Phosphatidic acid phosphatase type 2/haloperoxidase superfamily
Zm00001d005609	55.6243	126.994	-1.191	2.39e-08	3.57e-07	protein phosphatase homolog7	Protein phosphatase 2C family||PPM-type phosphatase, divalent cation binding||PPM-type phosphatase domain superfamily||PPM-type phosphatase domain
Zm00001d005649	64.0703	129.71	-1.0176	5.7e-07	7.1e-06	voltage-dependent anion channel protein1a	Eukaryotic porin/Tom40||Porin domain superfamily
Zm00001d005658	466.145	153.515	1.6024	1.59e-35	1.65e-33	trehalose-6-phosphate phosphatase2	HAD-superfamily hydrolase, subfamily IIB||HAD superfamily||HAD-like superfamily||Trehalose-phosphatase
Zm00001d005694	35.7347	10.0079	1.8362	0.00014158	0.0010819	plastid redox insensitive2	Protein PLASTID REDOX INSENSITIVE 2
Zm00001d005766	100.09	21.5528	2.2154	4.81e-13	1.26e-11	-	EF-hand domain||EF-Hand 1, calcium-binding site||EF-hand domain pair
Zm00001d005769	27.6694	135.751	-2.2946	2.24e-19	9.95e-18	-	BTB/POZ domain-containing protein NPY1||SKP1/BTB/POZ domain superfamily||BTB/POZ domain||NPH3 domain
Zm00001d005785	99.3053	43.2486	1.1992	5.2e-06	5.41e-05	-	CBS domain||Pentatricopeptide repeat||Tetratricopeptide-like helical domain superfamily
Zm00001d005798	44.7992	117.236	-1.3879	1.92e-09	3.38e-08	AP2-EREBP-transcription factor 202	DNA-binding domain superfamily||AP2/ERF domain superfamily||AP2/ERF domain
Zm00001d005814	202.441	76.7394	1.3995	1.58e-13	4.37e-12	-	Chlorophyll a/b binding domain superfamily||Chlorophyll A-B binding protein||Chlorophyll A-B binding protein, plant
Zm00001d005866	30.9526	8.64972	1.8393	0.00039121	0.002685	-	Thioredoxin-like superfamily||Disulphide isomerase||Thioredoxin domain||Thioredoxin, conserved site
Zm00001d005879	23.2204	2.21604	3.3893	1.17e-05	0.00011454	-//-	-//-
Zm00001d005881	363.485	78.2764	2.2152	3.4e-43	4.47e-41	-	Remorin, C-terminal
Zm00001d005888	14.7745	44.714	-1.5976	4.19e-05	0.00036348	HSF-transcription factor 1	Winged helix DNA-binding domain superfamily||Heat shock factor (HSF)-type, DNA-binding||Winged helix-like DNA-binding domain superfamily||Heat shock transcription factor family
Zm00001d005892	53.3641	9.82922	2.4407	2.07e-08	3.13e-07	AP2-EREBP-transcription factor 211	AP2/ERF domain||AP2/ERF domain superfamily||DNA-binding domain superfamily
Zm00001d005945	849.9	254.309	1.7407	2.3e-71	4.89e-69	-//-	-//-
Zm00001d005978	88.3375	36.1001	1.291	4.93e-06	5.14e-05	xerico1	Zinc finger, RING-CH-type||Zinc finger, RING/FYVE/PHD-type||Zinc finger, RING-type
Zm00001d005996	842.073	318.467	1.4028	2.1e-51	3.38e-49	-	Photosystem I PsaG/PsaK, plant||Photosystem I PsaG/PsaK domain, chloroplastic||Photosystem I PsaG, plant||Photosystem I PsaG/PsaK protein
Zm00001d006002	33.4269	9.90071	1.7554	0.00036599	0.0025325	-	Fe-S cluster assembly domain superfamily||NIF system FeS cluster assembly, NifU, C-terminal
Zm00001d006036	77.9169	156.088	-1.0024	5.89e-08	8.43e-07	-	Chaperone DnaK||Heat shock protein 70, conserved site||Heat shock protein 70kD, C-terminal domain superfamily||Heat shock protein 70kD, peptide-binding domain superfamily||Heat shock protein 70 family
Zm00001d006100	133.969	273.681	-1.0306	2.19e-13	5.91e-12	-	Ribosomal protein L7Ae/L8/Nhp2 family||Ribosomal protein L7Ae/L30e/S12e/Gadd45||50S ribosomal protein L30e-like||Ribosomal protein L7A/L8 superfamily||Ribosomal protein L7A/L8||Ribosomal protein L7Ae conserved site
Zm00001d006102	17.4867	43.1056	-1.3016	0.00051286	0.0033858	-	Palmitoyltransferase, DHHC domain
Zm00001d006159	58.17	12.0453	2.2718	2.13e-08	3.21e-07	-	Uncharacterised protein family Ycf49
Zm00001d006161	46.1791	13.6537	1.758	2.76e-05	0.00024722	-	Galactose-binding-like domain superfamily||Glycoside hydrolase, family 29||Glycoside hydrolase superfamily
Zm00001d006193	23.0063	3.03812	2.9208	4.75e-05	0.00040637	-	Cytochrome P450, conserved site||Cytochrome P450||Cytochrome P450, E-class, group I||Cytochrome P450 superfamily
Zm00001d006211	30.4054	85.5321	-1.4921	6.61e-08	9.38e-07	-	Staygreen protein
Zm00001d006236	43.7286	98.0063	-1.1643	1.44e-06	1.66e-05	MYB31 transcription factor31	-||Myb domain||SANT/Myb domain||Homeobox-like domain superfamily
Zm00001d006321	12.7998	38.888	-1.6032	0.00012822	0.00099367	-//-	-//-
Zm00001d006329	40.374	100.151	-1.3107	1.02e-07	1.41e-06	proteolipid membrane potential regulator2	Proteolipid membrane potential modulator
Zm00001d006336	36.7101	89.4638	-1.2851	7.13e-07	8.74e-06	-//-	-//-
Zm00001d006439	66.5208	144.222	-1.1164	1.48e-08	2.29e-07	ATP synthase3	ATP synthase, F1 complex, delta/epsilon subunit||F0F1 ATP synthase delta/epsilon subunit, N-terminal||ATP synthase, F1 complex, delta/epsilon subunit, N-terminal
Zm00001d006455	54.5061	116.986	-1.1018	4.43e-07	5.63e-06	-	WD40-repeat-containing domain superfamily||WD40 repeat||WD40 repeat, conserved site||WDR74/Nsa1||WD40-repeat-containing domain||WD40/YVTN repeat-like-containing domain superfamily
Zm00001d006467	192.211	71.8784	1.4191	3.57e-13	9.48e-12	adenosine 5'-phosphosulfate reductase-like2	Thioredoxin-like superfamily||Rossmann-like alpha/beta/alpha sandwich fold||Thioredoxin domain||-||Phosphoadenosine phosphosulphate reductase||Adenosine 5'-phosphosulphate reductase||Thioredoxin-independent 5'-adenylylsulphate reductase
Zm00001d006470	54.1492	9.43605	2.5207	8.63e-09	1.37e-07	-	Peptidase M24, methionine aminopeptidase||Creatinase/aminopeptidase-like||Peptidase M24A, methionine aminopeptidase, subfamily 1||Peptidase M24
Zm00001d006494	59.3358	21.9817	1.4326	4.7e-05	0.00040241	-	Multi antimicrobial extrusion protein
Zm00001d006510	105.087	282.331	-1.4258	2.08e-21	1.07e-19	-	Ribosomal protein L44e||Zinc-binding ribosomal protein
Zm00001d006511	1099.78	305.099	1.8499	5.23e-100	1.98e-97	-	Triose phosphate/phosphoenolpyruvate translocator||Sugar phosphate transporter domain
Zm00001d006520	272.412	109.551	1.3142	3.98e-16	1.41e-14	PDK regulatory protein1	Pyruvate Pi dikinase regulator, chloroplast||Putative pyruvate, phosphate dikinase regulatory protein||Bifunctional kinase-pyrophosphorylase
Zm00001d006539	46.3695	6.07625	2.9319	7.22e-09	1.16e-07	-	Glycoside hydrolase superfamily||Glycoside hydrolase, family 14, conserved site||Glycoside hydrolase, family 14B, plant||Glycoside hydrolase, family 14
Zm00001d006540	1331.37	442.958	1.5877	7.85e-97	2.85e-94	-	PsbQ-like domain superfamily||Oxygen-evolving enhancer protein 3
Zm00001d006587	1037.4	353.781	1.552	2.4e-73	5.24e-71	-	Chlorophyll a/b binding domain superfamily||Chlorophyll A-B binding protein||Chlorophyll A-B binding protein, plant
Zm00001d006601	4.59174	26.807	-2.5455	2.24e-05	0.00020555	-	Domain of unknown function DUF4408||Protein of unknown function DUF761, plant
Zm00001d006628	142.772	69.8411	1.0316	1.56e-06	1.79e-05	-	Protein time for coffee
Zm00001d006639	10.5872	44.4638	-2.0703	1.28e-06	1.49e-05	-//-	-//-
Zm00001d006663	1422.32	455.397	1.6431	1.09e-108	4.93e-106	light harvesting complex A1	Chlorophyll a/b binding domain superfamily||Chlorophyll A-B binding protein||Chlorophyll A-B binding protein, plant
Zm00001d006667	88.5754	198.836	-1.1666	6.17e-12	1.42e-10	-	CoA-binding||Succinyl-CoA ligase, alpha subunit||ATP-citrate lyase/succinyl-CoA ligase||Succinyl-CoA synthetase-like||NAD(P)-binding domain superfamily||ATP-citrate lyase/succinyl-CoA ligase, conserved site||ATP-citrate lyase/succinyl-CoA ligase, active site
Zm00001d006678	91.6207	28.6656	1.6764	1.17e-08	1.83e-07	geranylgeranyl pyrophosphate synthase1	Polyprenyl synthetase||Polyprenyl synthetase, conserved site||Isoprenoid synthase domain superfamily
Zm00001d006708	71.4694	34.4202	1.0541	0.00053442	0.0035156	-	C2 domain||C2 domain superfamily
Zm00001d006779	20.1037	1.07228	4.2287	1.02e-05	0.00010076	-	Epoxide hydrolase-like||Alpha/Beta hydrolase fold||Alpha/beta hydrolase fold-1
Zm00001d006833	77.8931	29.9523	1.3788	6.08e-06	6.25e-05	-	Protein of unknown function DUF2996
Zm00001d006853	26.2895	4.96823	2.4037	9.67e-05	0.00077292	-	Strictosidine synthase, conserved region||Strictosidine synthase||Six-bladed beta-propeller, TolB-like
Zm00001d006866	82.009	34.6704	1.2421	2.01e-05	0.00018644	-	Beta-ketoacyl synthase, C-terminal||Polyketide synthase, beta-ketoacyl synthase domain||Thiolase-like||Beta-ketoacyl synthase, active site||3-oxoacyl-[acyl-carrier-protein] synthase 2||Beta-ketoacyl synthase, N-terminal
Zm00001d006868	219.333	65.3018	1.7479	9.02e-20	4.14e-18	-	FMN-dependent dehydrogenase||Aldolase-type TIM barrel||FMN-dependent alpha-hydroxy acid dehydrogenase, active site||Alpha-hydroxy acid dehydrogenase, FMN-dependent||FMN hydroxy acid dehydrogenase domain
Zm00001d006896	30.6671	103.832	-1.7595	2.62e-11	5.66e-10	-	GEM-like protein||PH-like domain superfamily||GRAM domain
Zm00001d006899	158.57	381.302	-1.2658	4.4e-24	2.7e-22	-	Ribosomal protein S6e, conserved site||Ribosomal protein S6e||Ribosomal protein S6, eukaryotic
Zm00001d006900	126.737	278.542	-1.1361	1.51e-15	4.98e-14	-	DAHP synthetase, class II||Aldolase-type TIM barrel
Zm00001d007012	297.25	117.7	1.3366	6.75e-18	2.7e-16	-	RNA-binding domain superfamily||Nucleotide-binding alpha-beta plait domain superfamily||RNA recognition motif domain
Zm00001d007059	87.6951	258.276	-1.5583	3.74e-22	2.01e-20	-	Predicted cytochrome c oxidase subunit VII||Cytochrome c oxidase subunit VII
Zm00001d007089	23.6011	4.82526	2.2902	0.00033637	0.0023521	-	Chromo-like domain superfamily||Homeobox-like domain superfamily||Domain of unknown function DUF4208||Chromo/chromo shadow domain||P-loop containing nucleoside triphosphate hydrolase||SNF2-related, N-terminal domain||Helicase, C-terminal||Helicase superfamily 1/2, ATP-binding domain||Chromo domain||SNF2-like, N-terminal domain superfamily||SLIDE domain
Zm00001d007092	132.613	30.9531	2.0991	9.29e-16	3.14e-14	-	Nucleic acid-binding, OB-fold||RNA-binding domain, S1||S1 domain||Translation elongation factor EFTs/EF1B||Translation elongation factor EFTs/EF1B, dimerisation||Translation elongation factor Ts, conserved site||Elongation factor Ts, dimerisation domain superfamily||UBA-like superfamily
Zm00001d007113	158.451	51.934	1.6093	3.45e-13	9.17e-12	-	Xylose isomerase||Xylose isomerase, bacterial-type||Xylose isomerase-like superfamily
Zm00001d007117	57.6228	14.0826	2.0327	2.16e-07	2.87e-06	-	GTP-binding protein Obg/CgtA||GTP1/OBG, conserved site||P-loop containing nucleoside triphosphate hydrolase||OBG-type guanine nucleotide-binding (G) domain||GTP1/OBG domain||GTP binding domain||GTP1/OBG domain superfamily||GTP-binding protein OBG, C-terminal domain superfamily||GTP-binding protein OBG, C-terminal
Zm00001d007153	56.8377	121.882	-1.1006	2.61e-07	3.42e-06	-	Hypoxia induced protein, domain
Zm00001d007154	54.8392	116.843	-1.0913	5.46e-07	6.83e-06	-	Ribosomal protein L22e||Ribosomal protein L22e superfamily
Zm00001d007161	17.1298	56.8308	-1.7302	1.08e-06	1.28e-05	-	Peroxidase, active site||Haem peroxidase||Peroxidases heam-ligand binding site||Plant peroxidase||Haem peroxidase, plant/fungal/bacterial||Secretory peroxidase
Zm00001d007175	30.453	5.28991	2.5253	1.55e-05	0.0001482	-	Probable zinc-ribbon domain, plant
Zm00001d007267	1423.2	532.744	1.4176	4.78e-87	1.36e-84	light harvesting chlorophyll a/b binding protein5	Chlorophyll A-B binding protein, plant||Chlorophyll A-B binding protein||Chlorophyll a/b binding domain superfamily
Zm00001d007280	8.18424	33.2049	-2.0205	3.75e-05	0.00032674	Zea mays ARGOS homolog3	ARGOS/ARL
Zm00001d007341	1.40369	85.7108	-5.9322	2.65e-22	1.45e-20	-	TB2/DP1/HVA22-related protein
Zm00001d007417	44.2758	9.36457	2.2412	1.27e-06	1.48e-05	-	DEAD/DEAH box helicase domain||Transcription-repair-coupling factor, C-terminal domain||CarD-like/TRCF domain||CarD-like/TRCF domain superfamily||TRCF-like, C-terminal domain||Helicase superfamily 1/2, ATP-binding domain||Helicase, C-terminal||P-loop containing nucleoside triphosphate hydrolase
Zm00001d007486	6.13818	26.0921	-2.0877	0.00019198	0.0014225	-	UDP-glycosyltransferase family, conserved site||UDP-glucuronosyl/UDP-glucosyltransferase
Zm00001d007500	47.7494	15.1191	1.6591	4.39e-05	0.00037821	-	Replication factor C subunit 1||BRCT domain superfamily||BRCT domain||AAA+ ATPase domain||DNA polymerase III, clamp loader complex, gamma/delta/delta subunit, C-terminal||P-loop containing nucleoside triphosphate hydrolase||DNA replication factor RFC1, C-terminal||ATPase, AAA-type, core
Zm00001d007517	71.5646	5.96902	3.5837	3.48e-15	1.12e-13	-	Peptidase S8, subtilisin, Ser-active site||Peptidase S8/S53 domain superfamily||Cucumisin-like catalytic domain||Peptidase S8/S53 domain||Peptidase S8 propeptide/proteinase inhibitor I9||Peptidase S8 propeptide/proteinase inhibitor I9 superfamily||Peptidase S8, subtilisin-related
Zm00001d007572	41.4446	7.82764	2.4045	9.78e-07	1.17e-05	CRM family member3	RNA-binding, CRM domain||YhbY-like superfamily||CRM-domain containing factor CFM3
Zm00001d007624	8.82661	30.3812	-1.7832	0.00027446	0.0019599	-	Protein kinase C-like, phorbol ester/diacylglycerol-binding domain||DC1
Zm00001d007639	180.339	56.2946	1.6796	1.11e-15	3.71e-14	-	P-loop containing nucleoside triphosphate hydrolase||GTPase Der, C-terminal KH-domain-like||GTP binding domain||Small GTP-binding protein domain||K homology domain-like, alpha/beta||GTP-binding protein EngA||EngA-type guanine nucleotide-binding (G) domain
Zm00001d007714	5.06757	35.7784	-2.8197	2.42e-07	3.19e-06	-	HAD superfamily||Phospholipid/glycerol acyltransferase
Zm00001d007718	39.7792	264.174	-2.7314	2.25e-43	2.97e-41	benzoxazinone synthesis13	Non-haem dioxygenase N-terminal domain||Isopenicillin N synthase-like||Oxoglutarate/iron-dependent dioxygenase
Zm00001d007753	72.8731	549.436	-2.9145	5.81e-94	1.89e-91	-	Xylanase inhibitor, N-terminal||Aspartic peptidase domain superfamily||Xylanase inhibitor, C-terminal||Aspartic peptidase A1 family
Zm00001d007754	29.1921	60.3336	-1.0474	0.00048706	0.0032331	-	Ribosomal protein S23/S29, mitochondrial
Zm00001d007785	25.3378	2.39476	3.4033	4.51e-06	4.76e-05	-	Major facilitator superfamily domain||MFS transporter superfamily||Nodulin-like
Zm00001d007810	72.2783	158.483	-1.1327	1.94e-09	3.41e-08	-	Ribosomal protein S19A/S15e||Ribosomal protein S19 conserved site||Ribosomal protein S19/S15||Ribosomal protein S19, superfamily
Zm00001d007819	107.085	257.383	-1.2652	9.34e-17	3.44e-15	-	Ribosomal protein S19 conserved site||Ribosomal protein S19A/S15e||Ribosomal protein S19, superfamily||Ribosomal protein S19/S15
Zm00001d007824	101.684	217.244	-1.0952	7.4e-12	1.69e-10	-	Ribosomal protein L4/L1e, eukaryotic/archaeal, conserved site||Ribosomal protein L4 domain superfamily||Ribosomal protein L4/L1e||60S ribosomal protein L4, C-terminal domain
Zm00001d007831	2.87876	18.2645	-2.6655	0.00033637	0.0023521	-	Plant lipid transfer protein/Par allergen||Bifunctional inhibitor/plant lipid transfer protein/seed storage helical domain||Bifunctional inhibitor/plant lipid transfer protein/seed storage helical domain superfamily
Zm00001d007892	67.3059	27.3789	1.2977	6.23e-05	0.00051951	-	Thiamin diphosphate-binding fold||Transketolase C-terminal/Pyruvate-ferredoxin oxidoreductase domain II||Transketolase, C-terminal domain||Transketolase-like, pyrimidine-binding domain
Zm00001d007901	174.367	720.5	-2.0469	1.59e-83	4.28e-81	-//-	-//-
Zm00001d007905	37.1384	12.9031	1.5252	0.00072223	0.0046231	-	Aminoacyl-tRNA synthetase, class Ia, anticodon-binding||Valyl-tRNA synthetase, tRNA-binding arm superfamily||Class I and II aminoacyl-tRNA synthetase, tRNA-binding arm||Valine-tRNA ligase||Methionyl/Valyl/Leucyl/Isoleucyl-tRNA synthetase, anticodon-binding||Rossmann-like alpha/beta/alpha sandwich fold||Methionyl/Leucyl tRNA synthetase||Valyl-tRNA synthetase, tRNA-binding arm||Valyl tRNA synthetas…
Zm00001d007915	130.115	38.8165	1.745	2.55e-12	6.22e-11	-	Zinc finger, RING/FYVE/PHD-type||Zinc finger, RING-type
Zm00001d007921	60.4778	16.3344	1.8885	4.43e-07	5.63e-06	-	NAD(P)-binding domain superfamily||NAD(P)-binding domain
Zm00001d008173	20.7937	86.1755	-2.0511	2.03e-11	4.44e-10	-	Haem peroxidase, plant/fungal/bacterial||Secretory peroxidase||Plant peroxidase||Peroxidases heam-ligand binding site||Haem peroxidase||Peroxidase, active site
Zm00001d008178	83.2699	33.0619	1.3326	5.35e-06	5.55e-05	-	ABC transporter, conserved site||ABC transporter type 1, transmembrane domain superfamily||ABC transporter-like||ABC transporter type 1, transmembrane domain||P-loop containing nucleoside triphosphate hydrolase||AAA+ ATPase domain
Zm00001d008203	42.1108	14.9762	1.4915	0.00040227	0.0027446	protoporphyrinogen IX oxidase1	Protoporphyrinogen oxidase||Amine oxidase||-||FAD/NAD(P)-binding domain superfamily||Flavin amine oxidase
Zm00001d008205	28.6211	7.97061	1.8443	0.00063474	0.0041199	phytochrome interacting factor3	Myc-type, basic helix-loop-helix (bHLH) domain||Helix-loop-helix DNA-binding domain superfamily
Zm00001d008226	86.2676	29.023	1.5716	1.34e-07	1.83e-06	-	MFS transporter superfamily||Major facilitator superfamily||Major facilitator superfamily domain
Zm00001d008230	965.241	407.609	1.2437	1.41e-48	2.01e-46	-	Magnesium-protoporphyrin IX monomethyl ester [oxidative] cyclase||Ferritin-like superfamily||Rubrerythrin
Zm00001d008242	32.7608	98.1493	-1.583	1.63e-09	2.88e-08	-	Tom40||Porin domain superfamily||Eukaryotic porin/Tom40
Zm00001d008244	57.2659	138.824	-1.2775	7.8e-10	1.43e-08	-	Isopropylmalate dehydrogenase-like domain||Isocitrate/isopropylmalate dehydrogenase, conserved site||Isocitrate dehydrogenase NAD-dependent
Zm00001d008250	7.13742	30.7029	-2.1049	4.79e-05	0.00040869	-	Glycosyl transferase, family 43||Nucleotide-diphospho-sugar transferases
Zm00001d008266	46.5122	115.163	-1.308	1.21e-08	1.88e-07	-	Haem peroxidase||Peroxidases heam-ligand binding site||Plant peroxidase||Haem peroxidase, plant/fungal/bacterial
Zm00001d008273	41.8253	14.2256	1.5559	0.00026918	0.0019237	-	Glycoside hydrolase superfamily||Galactose mutarotase-like domain superfamily||Glycoside hydrolase family 31
Zm00001d008287	13.8942	44.2136	-1.67	2.67e-05	0.00024061	-	Phenazine biosynthesis PhzF protein
Zm00001d008333	38.8752	90.1429	-1.2134	1.86e-06	2.09e-05	-	Target SNARE coiled-coil homology domain||Syntaxin, N-terminal domain||SNARE||Syntaxin/epimorphin, conserved site
Zm00001d008370	17.5343	92.1802	-2.3943	2.96e-14	8.82e-13	geranylgeranyl pyrophosphate synthase3	Polyprenyl synthetase||Isoprenoid synthase domain superfamily||Polyprenyl synthetase, conserved site
Zm00001d008376	38.4707	13.7967	1.4794	0.00077701	0.0049328	-	Ribonucleoside hydrolase-like||Inosine/uridine-preferring nucleoside hydrolase||Inosine/uridine-preferring nucleoside hydrolase domain
Zm00001d008387	109.345	220.604	-1.0126	8.18e-11	1.67e-09	ribosomal protein S5	Ribosomal protein S7 domain||Ribosomal protein S7 domain superfamily||Ribosomal protein S5/S7, eukaryotic/archaeal||Ribosomal protein S5/S7||Ribosomal protein S7, conserved site
Zm00001d008394	25.8137	5.07545	2.3465	0.00014074	0.0010772	-	Thylakoid lumenal 17.9kDa protein
Zm00001d008397	549.486	87.7839	2.6461	2.76e-79	6.91e-77	-//-	-//-
Zm00001d008406	53.8637	11.3662	2.2446	8.87e-08	1.24e-06	-	Ribokinase-like||Carbohydrate kinase PfkB||Carbohydrate/puine kinase, PfkB, conserved site
Zm00001d008497	30.2865	6.82684	2.1494	9.6e-05	0.00076805	chloroplast protein synthesis5	Leucyl-tRNA synthetase, editing domain||Aminoacyl-tRNA synthetase, class Ia, anticodon-binding||Leucine-tRNA ligase||Methionyl/Valyl/Leucyl/Isoleucyl-tRNA synthetase, anticodon-binding||Rossmann-like alpha/beta/alpha sandwich fold||Methionyl/Leucyl tRNA synthetase||Aminoacyl-tRNA synthetase, class I, conserved site||Valyl/Leucyl/Isoleucyl-tRNA synthetase, editing domain||Aminoacyl-tRNA synthetase…
Zm00001d008529	465.384	209.273	1.153	1.37e-21	7.1e-20	-	S1/P1 nuclease||Phospholipase C/P1 nuclease domain superfamily
Zm00001d008548	50.7947	317.645	-2.6447	3.68e-50	5.55e-48	wound induced protein1	Bowman-Birk type proteinase inhibitor||Proteinase inhibitor I12, Bowman-Birk
Zm00001d008610	266.369	100.151	1.4112	1.57e-17	6.08e-16	-	Mitochondrial glycoprotein||Mitochondrial glycoprotein superfamily
Zm00001d008620	137.705	64.8371	1.0867	8.01e-07	9.77e-06	-	Metallothionein, family 15, plant
Zm00001d008628	59.8354	20.6592	1.5342	1.62e-05	0.00015421	-	Gamma-glutamyltranspeptidase||Nucleophile aminohydrolases, N-terminal
Zm00001d008642	72.2783	28.2724	1.3542	1.75e-05	0.00016424	-	Alpha/Beta hydrolase fold||Peptidase S10, serine carboxypeptidase||Serine carboxypeptidase, serine active site||Serine carboxypeptidases, histidine active site
Zm00001d008681	728.517	322.256	1.1768	5.75e-34	5.73e-32	-	Photosystem II PsbX
Zm00001d008706	2320.21	832.768	1.4783	3.44e-150	2.2e-147	-	Photosystem I, reaction centre subunit XI||Photosystem I PsaL, reaction centre subunit XI||Photosystem I PsaL, reaction centre subunit XI superfamily
Zm00001d008721	11.515	34.2772	-1.5737	0.00038573	0.0026533	-	UspA||Rossmann-like alpha/beta/alpha sandwich fold||Universal stress protein A
Zm00001d008795	5.06757	22.1604	-2.1286	0.00050541	0.0033389	-	UDP-glucuronosyl/UDP-glucosyltransferase||UDP-glycosyltransferase family, conserved site
Zm00001d008799	89.3843	9.32883	3.2603	2.83e-17	1.09e-15	-//-	-//-
Zm00001d008826	554.411	62.2637	3.1545	1.59e-95	5.45e-93	gigantea1	GIGANTEA
Zm00001d008846	73.8723	34.0627	1.1168	0.00021522	0.0015776	-	Rossmann-like alpha/beta/alpha sandwich fold||Glutaminyl-tRNA synthetase, class Ib, non-specific RNA-binding domain, N-terminal||Glutamyl/glutaminyl-tRNA synthetase, class Ib, anti-codon binding domain||Glutaminyl-tRNA synthetase, class Ib, non-specific RNA-binding domain 2||Ribosomal protein L25/Gln-tRNA synthetase, anti-codon-binding domain superfamily||Aminoacyl-tRNA synthetase, class I, conse…
Zm00001d008869	17.4629	73.1652	-2.0669	5.42e-10	1.01e-08	Homeobox-transcription factor 52	Homeobox domain||START-like domain superfamily||Homeobox-like domain superfamily||MEKHLA||START domain
Zm00001d008872	6.25714	36.0643	-2.527	9.7e-07	1.17e-05	AP2-EREBP-transcription factor 186	AP2/ERF domain superfamily||AP2/ERF domain||DNA-binding domain superfamily
Zm00001d008923	43.8714	168.92	-1.945	1.11e-19	5.05e-18	-//-	-//-
Zm00001d008929	77.4648	13.5107	2.5194	5.89e-12	1.36e-10	-	GDSL lipase/esterase||GDSL lipase/esterase-like, plant||SGNH hydrolase superfamily
Zm00001d008940	41.4208	5.86179	2.8209	8.34e-08	1.17e-06	-	ABC transporter-like||ABC transporter type 1, transmembrane domain superfamily||ABC transporter, conserved site||ABC transporter type 1, transmembrane domain||P-loop containing nucleoside triphosphate hydrolase||AAA+ ATPase domain
Zm00001d008963	94.3567	44.5353	1.0832	4.63e-05	0.00039697	-	Gdt1 family
Zm00001d008984	87.5524	41.3542	1.0821	8.82e-05	0.00071188	-	Small GTPase superfamily||Cytochrome P450, E-class, group I||P-loop containing nucleoside triphosphate hydrolase||Programmed cell death protein 7||Cytochrome P450, conserved site||Cytochrome P450||Cytochrome P450 superfamily||Small GTP-binding protein domain
Zm00001d009022	28.0025	0	7.6137	1.57e-07	2.13e-06	-	NmrA-like domain||NAD(P)-binding domain superfamily
Zm00001d009028	346.427	170.743	1.0207	1.23e-13	3.41e-12	-	Triose phosphate/phosphoenolpyruvate translocator||Sugar phosphate transporter domain
Zm00001d009084	82.8417	214.67	-1.3737	7.34e-16	2.52e-14	-	S-adenosyl-L-methionine-dependent methyltransferase||Methyltransferase type 11
Zm00001d009103	7.32775	30.3098	-2.0483	7.11e-05	0.00058476	AP2-EREBP-transcription factor 148	AP2/ERF domain||AP2/ERF domain superfamily||DNA-binding domain superfamily
Zm00001d009112	5.85269	25.27	-2.1103	0.00022047	0.0016116	-	Endosulphine
Zm00001d009160	5.23411	30.7029	-2.5524	5.54e-06	5.74e-05	-//-	-//-
Zm00001d009163	30.5006	65.8737	-1.1109	0.00013737	0.0010532	-	Dihydrolipoamide dehydrogenase||FAD/NAD-linked reductase, dimerisation domain superfamily||Pyridine nucleotide-disulphide oxidoreductase, class I||Pyridine nucleotide-disulphide oxidoreductase, dimerisation domain||Pyridine nucleotide-disulphide oxidoreductase, class I, active site||FAD/NAD(P)-binding domain superfamily||FAD/NAD(P)-binding domain
Zm00001d009309	499.715	248.09	1.0102	1.1e-18	4.64e-17	-	Xyloglucan endotransglucosylase/hydrolase||Glycoside hydrolase, family 16, active site||Glycoside hydrolase family 16||Concanavalin A-like lectin/glucanase domain superfamily||Xyloglucan endo-transglycosylase, C-terminal
Zm00001d009328	235.963	84.6743	1.4786	8.78e-17	3.24e-15	-	Glycosyltransferase 61
Zm00001d009410	22.1498	52.0055	-1.2314	0.00025035	0.0018079	-	Uncharacterized protein At4g29660-like
Zm00001d009415	27.2412	86.7116	-1.6704	4.04e-09	6.79e-08	-//-	-//-
Zm00001d009417	100.614	222.82	-1.147	6.67e-13	1.72e-11	-	Ribosomal L28e/Mak16||Ribosomal protein L28e
Zm00001d009418	415.66	169.063	1.2978	2.46e-23	1.44e-21	-	Alpha/Beta hydrolase fold||Alpha/beta hydrolase fold-1
Zm00001d009481	63.3327	18.9793	1.7385	1.11e-06	1.32e-05	-	PCH1
Zm00001d009487	218.048	78.0262	1.4826	1.1e-15	3.68e-14	-	Protein of unknown function DUF4228, plant
Zm00001d009568	75.5377	25.7704	1.5515	1.03e-06	1.23e-05	-	Thioredoxin-like superfamily||Glutaredoxin||Glutaredoxin-like, plant II
Zm00001d009579	148.577	308.745	-1.0552	2.09e-15	6.82e-14	-	50S ribosomal protein L18Ae/60S ribosomal protein L20 and L18a||Ribosomal protein 50S-L18Ae/60S-L20/60S-L18A||60S ribosomal protein L18a/ L20, eukaryotes
Zm00001d009589	6000.43	2077.93	1.5299	0	0	light harvesting chlorophyll a/b binding protein3	Chlorophyll A-B binding protein, plant||Chlorophyll a/b binding domain superfamily||Chlorophyll A-B binding protein
Zm00001d009618	70.3988	34.2414	1.0398	0.00068289	0.0044001	what's this factor1	Plant organelle RNA recognition domain
Zm00001d009631	6.99467	107.121	-3.9368	1.5e-24	9.49e-23	-	Class I glutamine amidotransferase-like||Glutamine amidotransferase||P-loop containing nucleoside triphosphate hydrolase||CTP synthase GATase domain||CTP synthase, N-terminal||CTP synthase
Zm00001d009652	43.3242	97.8276	-1.1751	1.24e-06	1.45e-05	acidic ribosomal protein P2a-2	Ribosomal protein L12 family||-||Ribosomal protein P1/P2, N-terminal domain
Zm00001d009653	68.2813	207.843	-1.6059	7.66e-19	3.29e-17	acidic ribosomal protein P2a	Ribosomal protein L12 family||Ribosomal protein P1/P2, N-terminal domain
Zm00001d009723	65.1885	28.3439	1.2016	0.00021748	0.0015923	plastid transcriptionally active14	SET domain||Rubisco LSMT, substrate-binding domain superfamily||Rubisco LSMT, substrate-binding domain
Zm00001d009870	56.6711	131.569	-1.2151	8.07e-09	1.29e-07	-	Translation elongation factor EF1A/initiation factor IF2gamma, C-terminal||Translation elongation factor EF1A, eukaryotic/archaeal||Transcription factor, GTP-binding domain||Translation elongation factor EFTu/EF1A, C-terminal||Tr-type G domain, conserved site||P-loop containing nucleoside triphosphate hydrolase||Translation elongation factor EFTu-like, domain 2||Translation protein, beta-barrel d…
Zm00001d009928	32.9273	9.61477	1.776	0.00036157	0.0025084	-//-	-//-
Zm00001d009938	18.7714	57.4027	-1.6126	2.98e-06	3.24e-05	-	Dienelactone hydrolase||Alpha/Beta hydrolase fold
Zm00001d009983	55.1247	16.2629	1.7611	4.5e-06	4.75e-05	-//-	-//-
Zm00001d009985	381.067	116.485	1.7099	3.71e-32	3.46e-30	-	EF-hand domain||EF-Hand 1, calcium-binding site||EF-hand domain pair
Zm00001d009990	52.2459	167.168	-1.6779	2.55e-16	9.14e-15	-	Manganese/iron superoxide dismutase, C-terminal||Manganese/iron superoxide dismutase, binding site||Manganese/iron superoxide dismutase||Manganese/iron superoxide dismutase, N-terminal||Manganese/iron superoxide dismutase, N-terminal domain superfamily||Manganese/iron superoxide dismutase, C-terminal domain superfamily
Zm00001d010010	0	53.471	-6.7407	3.73e-14	1.1e-12	-//-	-//-
Zm00001d010039	61.3105	15.7982	1.9564	1.88e-07	2.52e-06	-	Actin-crosslinking||Glycoside hydrolase, family 5, conserved site||Glycoside hydrolase, family 5||Glycoside hydrolase superfamily||Fascin
Zm00001d010128	172.702	435.774	-1.3353	2.16e-29	1.71e-27	acidic ribosomal protein P2b (rpp2b)	Ribosomal protein L12 family||Ribosomal protein P1/P2, N-terminal domain
Zm00001d010137	30.2151	3.57426	3.0796	1.7e-06	1.94e-05	-	Glycoside hydrolase family 17||Glycoside hydrolase superfamily
Zm00001d010204	249.857	62.1207	2.008	9.37e-27	6.48e-25	-	Dienelactone hydrolase||Alpha/Beta hydrolase fold
Zm00001d010231	36.1391	5.14694	2.8118	5.8e-07	7.21e-06	-	Amino acid transporter, transmembrane domain
Zm00001d010236	178.317	394.527	-1.1457	1.25e-21	6.54e-20	-	Cytochrome c-like domain superfamily||Cytochrome c, class IA/ IB||Cytochrome c-like domain
Zm00001d010240	95.2608	31.0246	1.6185	1.47e-08	2.27e-07	-	Alpha/Beta hydrolase fold||Alpha/beta hydrolase fold-1
Zm00001d010244	52.698	108.014	-1.0354	3.74e-06	3.99e-05	-//-	-//-
Zm00001d010261	35.473	11.9023	1.5755	0.00070563	0.0045277	-	Thioredoxin domain||Thioredoxin-like superfamily
Zm00001d010314	49.4861	16.3701	1.596	5.34e-05	0.00045147	-	WAT1-related protein
Zm00001d010321	124.524	46.4654	1.4222	4.56e-09	7.59e-08	pyruvate, orthophosphate dikinase2	Pyruvate phosphate dikinase, PEP/pyruvate-binding||PEP-utilising enzyme, active site||ATP-grasp fold, subdomain 1||Pyruvate, phosphate dikinase||PEP-utilising enzyme, C-terminal||Phosphohistidine domain superfamily||PEP-utilising enzyme, mobile domain||Pyruvate/Phosphoenolpyruvate kinase-like domain superfamily||PEP-utilising enzyme, conserved site
Zm00001d010399	241.578	58.3677	2.0492	1.34e-26	9.23e-25	WRKY-transcription factor 92	WRKY domain||WRKY domain superfamily
Zm00001d010410	4.52037	27.5218	-2.6061	1.36e-05	0.00013158	tonoplast intrinsic protein4	Aquaporin-like||Aquaporin transporter||Major intrinsic protein||Major intrinsic protein, conserved site
Zm00001d010422	42.3011	11.0445	1.9374	1.72e-05	0.000162	-//-	-//-
Zm00001d010434	18.5811	3.00238	2.6297	0.00055139	0.0036157	-	Arabinogalactan protein 16/20/22/41
Zm00001d010456	24.5289	5.46862	2.1652	0.0004204	0.0028536	-//-	-//-
Zm00001d010499	12.8712	36.6005	-1.5077	0.00037164	0.0025678	-	CRAL/TRIO, N-terminal domain superfamily||CRAL-TRIO lipid binding domain||CRAL-TRIO lipid binding domain superfamily
Zm00001d010528	206.414	446.747	-1.1139	2.48e-23	1.45e-21	-	Ribosomal protein L36e domain superfamily||Ribosomal protein L36e
Zm00001d010535	107.347	33.1334	1.6959	4.76e-10	8.9e-09	-	GTP cyclohydrolase II, RibA||DHBP synthase RibB-like alpha/beta domain superfamily||RibA-like superfamily||Riboflavin biosynthesis protein RibBA||3,4-dihydroxy-2-butanone 4-phosphate synthase, RibB||GTP cyclohydrolase II
Zm00001d010566	92.7627	192.581	-1.0539	3.82e-10	7.26e-09	-	Nucleic acid-binding, OB-fold||Ribosomal protein S12/S23||Ribosomal protein S23, eukaryotic/archaeal
Zm00001d010585	31.476	5.75456	2.4515	1.58e-05	0.00015084	-	UDPGP family||Nucleotide-diphospho-sugar transferases
Zm00001d010586	2.68843	154.944	-5.8488	5.23e-39	6.13e-37	-	YbhB/YbcL||PEBP-like superfamily||Phosphatidylethanolamine-binding protein
Zm00001d010631	261.563	565.591	-1.1126	4.69e-29	3.62e-27	-	Ribosomal protein L24e, conserved site||Ribosomal protein L24e/L24 superfamily||Ribosomal protein L24e-related||TRASH domain
Zm00001d010670	5.13894	21.8387	-2.0873	0.00064613	0.0041807	-	NAD(P)-binding domain superfamily||Glycerol-3-phosphate dehydrogenase, NAD-dependent, C-terminal||Glycerol-3-phosphate dehydrogenase, NAD-dependent||Glycerol-3-phosphate dehydrogenase, NAD-dependent, N-terminal||6-phosphogluconate dehydrogenase, domain 2||6-phosphogluconate dehydrogenase-like, C-terminal domain superfamily
Zm00001d010715	423.154	173.03	1.2902	1.63e-23	9.68e-22	-	Photosystem II PsbW, class 2
Zm00001d010743	1.85573	18.5147	-3.3186	6.37e-05	0.00053046	-	NAF domain||Protein kinase domain||Protein kinase-like domain superfamily||NAF/FISL domain||Calcium/calmodulin-dependent/calcium-dependent protein kinase||Serine/threonine-protein kinase, active site||Protein kinase, ATP binding site
Zm00001d010751	45.3702	95.8975	-1.0797	6.75e-06	6.87e-05	LBD-transcription factor 38	Lateral organ boundaries, LOB
Zm00001d010759	140.917	56.0802	1.3293	3.46e-09	5.88e-08	-	VQ
Zm00001d010798	122.764	44.9642	1.449	3.48e-09	5.91e-08	-//-	-//-
Zm00001d010799	61.1677	19.5512	1.6455	4.3e-06	4.54e-05	-//-	-//-
Zm00001d010899	4.80586	24.5552	-2.3532	0.00010274	0.00081498	-//-	-//-
Zm00001d010912	16.8443	43.4988	-1.3687	0.00029401	0.0020858	-//-	-//-
Zm00001d010919	29.5489	61.9777	-1.0686	0.00033049	0.0023187	-	Protein kinase domain||Protein kinase-like domain superfamily||Serine-threonine/tyrosine-protein kinase, catalytic domain||Protein kinase, ATP binding site||Serine/threonine-protein kinase, active site
Zm00001d010945	23.2204	92.359	-1.9919	9.47e-12	2.15e-10	-	Serine/threonine-protein kinase, active site||Protein kinase, ATP binding site||Gnk2-homologous domain||Serine-threonine/tyrosine-protein kinase, catalytic domain||Gnk2-homologous domain superfamily||Protein kinase-like domain superfamily||Protein kinase domain
Zm00001d010956	173.154	80.9213	1.0975	2.39e-08	3.57e-07	C3H-transcription factor 37	Ankyrin repeat-containing domain superfamily||Ankyrin repeat||Zinc finger, CCCH-type||Ankyrin repeat-containing domain
Zm00001d011051	105.015	32.0611	1.7117	5.61e-10	1.04e-08	-	ACT domain
Zm00001d011063	41.5874	247.625	-2.5739	2.01e-38	2.32e-36	-	Metallothionein, family 15, plant
Zm00001d011069	43.5145	11.8308	1.8789	1.97e-05	0.00018301	-	NAD(P)-binding domain||NAD(P)-binding domain superfamily
Zm00001d011076	123.549	31.7395	1.9607	1.28e-13	3.56e-12	-	Domain of unknown function DUF1117||Zinc finger, RING/FYVE/PHD-type||Zinc finger, RING-type
Zm00001d011079	33.5459	119.595	-1.8339	1.93e-13	5.26e-12	-	Proteinase inhibitor I13, potato inhibitor I||Proteinase inhibitor I13, potato inhibitor I superfamily
Zm00001d011091	89.5033	38.888	1.2026	1.45e-05	0.00013927	-	ABC transporter-like||ABC transporter type 1, transmembrane domain superfamily||ABC transporter, conserved site||ABC transporter type 1, transmembrane domain||AAA+ ATPase domain||P-loop containing nucleoside triphosphate hydrolase
Zm00001d011096	103.183	42.7124	1.2725	1.07e-06	1.27e-05	argonaute1	Protein argonaute, N-terminal||Argonaute, linker 1 domain||Ribonuclease H-like superfamily||Argonaut, glycine-rich domain||PAZ domain||Piwi domain||Ribonuclease H superfamily||PAZ domain superfamily||Argonaute linker 2 domain||Protein argonaute, Mid domain
Zm00001d011123	1.07061	24.7696	-4.5321	3.44e-07	4.44e-06	-	Zinc finger, RanBP2-type||Zinc finger, RanBP2-type superfamily
Zm00001d011125	14.0369	41.9261	-1.5786	8.34e-05	0.00067551	-	UspA||Rossmann-like alpha/beta/alpha sandwich fold||Universal stress protein A
Zm00001d011147	132.756	64.1938	1.0483	2.64e-06	2.89e-05	-	MFS transporter superfamily||Major facilitator superfamily||Major facilitator superfamily domain
Zm00001d011154	224.9	107.013	1.0715	4.63e-10	8.69e-09	glutathione transferase27	Thioredoxin-like superfamily||Glutathione S-transferase, C-terminal domain superfamily||Glutathione S-transferase, C-terminal-like||Glutathione S-transferase, N-terminal
Zm00001d011183	3277.69	696.695	2.2341	0	0	thiamine biosynthesis1	Thiazole biosynthetic enzyme Thi4 family||FAD/NAD(P)-binding domain superfamily||Thiamine thiazole synthase
Zm00001d011228	58.9789	18.4075	1.6799	4.58e-06	4.82e-05	-//-	-//-
Zm00001d011278	134.207	323.221	-1.2681	1.04e-20	5.05e-19	-	ATP synthase, F0 complex, subunit G, mitochondrial
Zm00001d011285	1059.98	236.044	2.1669	4.32e-119	2.16e-116	light harvesting chlorophyll a/b binding protein1	Chlorophyll A-B binding protein, plant||Chlorophyll A-B binding protein||Chlorophyll a/b binding domain superfamily
Zm00001d011315	1.18957	13.7967	-3.5358	0.00040216	0.0027446	-	ABC-2 type transporter||AAA+ ATPase domain||ATP-binding cassette transporter, PDR-like subfamily G, domain 2||ABC-transporter N-terminal domain||P-loop containing nucleoside triphosphate hydrolase||ATP-binding cassette transporter, PDR-like subfamily G, domain 1||Plant PDR ABC transporter associated||ABC transporter-like
Zm00001d011362	86.0773	27.772	1.632	5.99e-08	8.56e-07	-	Mog1/PsbP, alpha/beta/alpha sandwich||PsbP family
Zm00001d011366	32.2374	8.57823	1.91	0.00020243	0.0014936	-	ATPase, AAA-type, core||Peptidase M41||Peptidase, FtsH||Peptidase M41-like||P-loop containing nucleoside triphosphate hydrolase||AAA+ ATPase domain||ATPase, AAA-type, conserved site
Zm00001d011377	40.5406	83.8522	-1.0485	3.87e-05	0.00033729	-	GH3 family||Jasmonic acid-amido synthetase JAR1
Zm00001d011403	25.6709	3.8602	2.7334	3.35e-05	0.00029547	WRKY-transcription factor 47	WRKY domain superfamily||WRKY domain
Zm00001d011418	27.3363	58.2962	-1.0926	0.00039769	0.0027204	-	Cytochrome P450 superfamily||Cytochrome P450, conserved site||Cytochrome P450, E-class, group I||Cytochrome P450
Zm00001d011451	78.2024	22.5179	1.7961	3e-08	4.43e-07	-	Protein of unknown function DUF1645, plant
Zm00001d011461	11.4675	367.899	-5.0037	1.03e-88	2.99e-86	-//-	-//-
Zm00001d011474	55.5529	142.506	-1.3591	7.04e-11	1.45e-09	-	Small GTP-binding protein domain||Small GTPase superfamily||Ran GTPase||P-loop containing nucleoside triphosphate hydrolase
Zm00001d011513	143.438	36.6362	1.9691	1.19e-15	3.96e-14	-	Ribonuclease H superfamily||Ribonuclease H-like superfamily||Ribosomal protein L7/L12, oligomerisation||Ribosomal protein L7/L12, C-terminal||3'-5' exonuclease domain||Ribosomal protein L7/L12, oligomerisation domain superfamily||Ribosomal protein L7/L12, C-terminal/adaptor protein ClpS-like||Ribosomal protein L7/L12
Zm00001d011514	54.7916	122.883	-1.1653	6.65e-08	9.44e-07	-	ISC system FeS cluster assembly, IscU scaffold||NIF system FeS cluster assembly, NifU, N-terminal
Zm00001d011515	0	11.6164	-4.5381	0.00047938	0.0031954	MYB-related-transcription factor 115	SANT/Myb domain||Homeobox-like domain superfamily
Zm00001d011579	36.2343	9.50754	1.9302	7.23e-05	0.00059369	-	Pentatricopeptide repeat||Tetratricopeptide-like helical domain superfamily
Zm00001d011585	35.021	11.1874	1.6463	0.00050295	0.0033251	-//-	-//-
Zm00001d011596	278.217	137.073	1.0213	2.99e-11	6.42e-10	-	Ribosomal protein S20||Ribosomal protein S20 superfamily
Zm00001d011614	23.4107	4.68228	2.3219	0.00031604	0.0022301	MYB-transcription factor 24	SANT/Myb domain||Myb domain||Homeobox-like domain superfamily
Zm00001d011642	48.4155	231.398	-2.2568	2.62e-31	2.36e-29	-	Methyltransferase type 11||S-adenosyl-L-methionine-dependent methyltransferase||Phosphoethanolamine N-methyltransferase
Zm00001d011687	21.3885	96.791	-2.178	1.71e-13	4.68e-12	-	Amidohydrolase||Peptidase M20, dimerisation domain||Peptidase M20||Bacterial exopeptidase dimerisation domain
Zm00001d011741	172.393	384.376	-1.1568	2.11e-21	1.08e-19	-	Ribosomal protein S24e||Ribosomal protein L23/L15e core domain superfamily||Ribosomal S24e conserved site
Zm00001d011760	231.229	67.3034	1.7806	2.8e-21	1.44e-19	-	3Fe-4S ferredoxin||4Fe-4S ferredoxin-type, iron-sulphur binding domain||Chaperone J-domain superfamily||DnaJ domain
Zm00001d011780	85.3398	27.4146	1.6383	6.26e-08	8.92e-07	-	Ribosomal RNA large subunit methyltransferase RlmN/Cfr||Dual-specificity RNA methyltransferase RlmN||Aldolase-type TIM barrel||Elp3/MiaB/NifB||Radical SAM
Zm00001d011782	4.02075	21.8387	-2.4414	0.00018427	0.0013729	-	HAD hydrolase, subfamily IA||HAD-like superfamily||Pyrimidine 5-nucleotidase
Zm00001d011786	14.8458	40.1747	-1.4362	0.00031516	0.0022256	-	Cytochrome b5-like heme/steroid binding domain||Cytochrome b5, heme-binding site||Cytochrome b5-like heme/steroid binding domain superfamily
Zm00001d011797	67.6152	9.4718	2.8356	6.57e-12	1.51e-10	-	CCB3/YggT
Zm00001d011799	30.4054	69.0905	-1.1842	4.15e-05	0.00036061	-	NTF2-like domain superfamily
Zm00001d011813	522.792	1634.4	-1.6445	5.57e-141	3.44e-138	bundle sheath strands specific1	ABA/WDS induced protein
Zm00001d011819	68.0434	31.1676	1.1264	0.00034704	0.0024167	-	Rieske [2Fe-2S] iron-sulphur domain||Aromatic-ring-hydroxylating dioxygenase, 2Fe-2S-binding site||Pheophorbide a oxygenase||Rieske [2Fe-2S] iron-sulphur domain superfamily
Zm00001d011838	73.6106	210.381	-1.515	1.1e-17	4.27e-16	-	Glycosyltransferase 61
Zm00001d011839	12.1812	36.2073	-1.5716	0.00026757	0.0019136	-	Chloroquine-resistance transporter-like
Zm00001d011876	31.9519	4.14615	2.9461	1.48e-06	1.7e-05	elongated mesocotyl1	Ferredoxin-dependent bilin reductase
Zm00001d011887	40.4454	11.6164	1.7998	6.58e-05	0.00054631	-//-	-//-
Zm00001d011913	44.0617	15.6553	1.4929	0.00029213	0.0020748	-	Potassium transporter
Zm00001d011918	21.2219	49.1461	-1.2115	0.00043682	0.0029436	thiamine diphosphate carrier protein1	Mitochondrial carrier protein||Mitochondrial carrier domain superfamily||Mitochondrial substrate/solute carrier
Zm00001d011929	139.037	44.2851	1.6506	3.76e-12	8.94e-11	-	Domain of unknown function DUF1624||Domain of unknown function DUF5009
Zm00001d011932	127.855	22.8753	2.4826	1.86e-18	7.75e-17	-	Cytochrome P450, E-class, group I||Cytochrome P450||Cytochrome P450, conserved site||Cytochrome P450 superfamily
Zm00001d011969	9.04073	31.6322	-1.8069	0.00018046	0.0013495	NAC-transcription factor 9	NAC domain||NAC domain superfamily
Zm00001d011972	31.9043	5.75456	2.471	1.26e-05	0.00012262	Zm00001d011972	Leucine-rich repeat domain superfamily||Virus X resistance protein-like, coiled-coil domain||NB-ARC||P-loop containing nucleoside triphosphate hydrolase
Zm00001d011992	93.9285	209.237	-1.1555	2.52e-12	6.16e-11	-	Ribosomal protein L13e, conserved site||Ribosomal protein L13e
Zm00001d012036	229.635	56.1517	2.0319	4.28e-25	2.77e-23	sucrose phosphate synthase1	Sucrose-phosphate synthase, C-terminal||Sucrose-phosphatase-like, N-terminal||Sucrose phosphate synthase, plant||Sucrose synthase||Glycosyl transferase, family 1
Zm00001d012052	87.8617	176.569	-1.0069	7.15e-09	1.15e-07	-	RNA-binding domain superfamily||Nucleotide-binding alpha-beta plait domain superfamily||RNA recognition motif domain
Zm00001d012067	135.54	53.1493	1.3506	4.38e-09	7.32e-08	bHLH-transcription factor 55	Myc-type, basic helix-loop-helix (bHLH) domain||Helix-loop-helix DNA-binding domain superfamily||-
Zm00001d012068	2.7598	38.1016	-3.7872	1.7e-09	2.99e-08	cystatin10	Cystatin||Cystatin domain
Zm00001d012074	12.8236	36.529	-1.5102	0.00037062	0.0025633	-	Trichome birefringence-like family||PC-Esterase||PMR5 N-terminal domain
Zm00001d012083	47.2735	11.1517	2.0838	1.8e-06	2.03e-05	-	Protein of unknown function DUF2358
Zm00001d012103	181.505	481.453	-1.4074	9.97e-35	1e-32	aldolase2	Fructose-bisphosphate aldolase class-I active site||Fructose-bisphosphate aldolase, class-I||Aldolase-type TIM barrel
Zm00001d012108	82.3421	29.8808	1.4624	1.1e-06	1.3e-05	-	Reverse transcriptase zinc-binding domain||Nucleotide-diphospho-sugar transferases||Ceramide glucosyltransferase
Zm00001d012126	53.5545	19.5155	1.4564	8.97e-05	0.00072199	-	Rab-GTPase-TBC domain||Rab-GTPase-TBC domain superfamily
Zm00001d012141	98.4013	35.4209	1.4741	8.32e-08	1.17e-06	plastid transcriptionally active chromosome 10 homolog	Nucleic acid-binding, OB-fold||S1 domain
Zm00001d012161	322.826	718.784	-1.1548	1.7e-38	1.97e-36	-	Ribosomal protein L5 eukaryotic/L18 archaeal, C-terminal||Ribosomal protein L5 eukaryotic/L18 archaeal
Zm00001d012178	31.4047	8.43526	1.8965	0.00026271	0.0018839	-	Rhodanese-like domain superfamily
Zm00001d012205	86.7673	34.0985	1.3474	2.77e-06	3.03e-05	-	SNARE associated Golgi protein||Transmembrane protein TMEM64
Zm00001d012228	126.261	292.268	-1.2109	1e-17	3.95e-16	-	Extradiol ring-cleavage dioxygenase, class III enzyme, subunit B||Extradiol aromatic ring-opening dioxygenase, DODA-type
Zm00001d012231	32.1184	4.03892	2.9914	1.15e-06	1.35e-05	-	Amino acid transporter, transmembrane domain
Zm00001d012255	131.662	5.71882	4.525	1.52e-30	1.28e-28	MYB-transcription factor 163	Homeobox-like domain superfamily||SANT/Myb domain||Myb domain
Zm00001d012283	24.8858	4.68228	2.41	0.00014517	0.0011083	-	Cyclin-like superfamily||Cyclin||MYB-CC type transcription factor, LHEQLE-containing domain||Cyclin, N-terminal||Cyclin-like
Zm00001d012285	13.3708	48.3598	-1.8547	2.47e-06	2.73e-05	MYB-related-transcription factor 55	Myb domain, plants||Myb-like domain||Myb domain||-||SANT/Myb domain||Homeobox-like domain superfamily
Zm00001d012304	25.1713	59.7974	-1.2483	7.28e-05	0.00059735	-	Cytochrome P450 superfamily||Cytochrome P450
Zm00001d012312	50.0809	8.07783	2.6322	1.39e-08	2.15e-07	-	Di-trans-poly-cis-decaprenylcistransferase-like, conserved site||Decaprenyl diphosphate synthase-like superfamily||Decaprenyl diphosphate synthase-like
Zm00001d012321	47.3925	1.9301	4.6179	4.42e-12	1.04e-10	-	HSPRO1/HSPRO2||Hs1pro-1, C-terminal||Nematode resistance protein-like HSPRO1, N-terminal||Tryptophan/Indoleamine 2,3-dioxygenase-like
Zm00001d012325	65.6405	6.25496	3.3915	1.7e-13	4.66e-12	-	Tetratricopeptide-like helical domain superfamily||Tetratricopeptide repeat-containing domain
Zm00001d012337	121.098	37.3511	1.697	3.67e-11	7.79e-10	MYB-transcription factor 79	Myb domain, plants||SANT domain||SANT/Myb domain||Myb domain||Homeobox-like domain superfamily
Zm00001d012378	63.4279	385.699	-2.6043	1.4e-59	2.63e-57	-	SOUL haem-binding protein||Regulatory factor, effector binding domain superfamily
Zm00001d012401	60.3112	202.196	-1.7453	2.19e-20	1.04e-18	protein phosphatase homolog4	PPM-type phosphatase, divalent cation binding||PPM-type phosphatase domain superfamily||Protein phosphatase 2C family||PPM-type phosphatase domain
Zm00001d012415	49.3672	10.1152	2.287	2.2e-07	2.91e-06	-	Aspartic peptidase A1 family||Aspartic peptidase, active site||Xylanase inhibitor, C-terminal||Peptidase family A1 domain||Pepsin-like domain, plant||Aspartic peptidase domain superfamily||Xylanase inhibitor, N-terminal
Zm00001d012420	78.012	332.228	-2.0904	1.8e-40	2.18e-38	heat shock protein1	Heat shock protein 70, conserved site||Heat shock protein 70kD, C-terminal domain superfamily||Heat shock protein 70 family||Heat shock protein 70kD, peptide-binding domain superfamily
Zm00001d012456	69.0902	164.094	-1.248	5.02e-11	1.05e-09	-	Non-haem dioxygenase N-terminal domain||Oxoglutarate/iron-dependent dioxygenase||Isopenicillin N synthase-like
Zm00001d012472	53.9589	20.1946	1.4179	0.00011828	0.00092398	-	Ankyrin repeat-containing domain superfamily||Ankyrin repeat||PapD-like superfamily||Immunoglobulin-like fold||Major sperm protein (MSP) domain||Ankyrin repeat-containing domain
Zm00001d012484	12.205	63.2645	-2.3739	3.71e-10	7.06e-09	-	Heavy metal-associated domain, HMA||Heavy metal-associated domain superfamily
Zm00001d012485	47.3211	6.64813	2.8315	9.47e-09	1.5e-07	-	Amino acid transporter, transmembrane domain
Zm00001d012561	41.5398	258.491	-2.6375	4.91e-41	6.11e-39	cystatin2	Cystatin||Cystatin domain||Proteinase inhibitor I25, cystatin, conserved site
Zm00001d012591	31.2143	73.0937	-1.2275	1.48e-05	0.00014204	-	Thioredoxin-like fold||Thioredoxin domain||Thioredoxin-like superfamily
Zm00001d012607	263.68	581.747	-1.1416	5.79e-31	5.04e-29	-	Flavodoxin/nitric oxide synthase||NADPH-dependent FMN reductase-like||Flavoprotein-like superfamily||Flavoprotein WrbA-like
Zm00001d012632	2.97393	21.66	-2.8646	5.15e-05	0.00043717	-	Cysteine-rich transmembrane CYSTM domain
Zm00001d012641	26.3609	100.258	-1.9272	3.59e-12	8.57e-11	cytokinin oxidase4b	FAD-binding, type 2, subdomain 1||FAD-linked oxidase-like, C-terminal||FAD linked oxidase, N-terminal||FAD-binding, type 2-like superfamily||Cytokinin dehydrogenase, C-terminal domain superfamily||-||FAD-binding, type 2||Oxygen oxidoreductase covalent FAD-binding site||Cytokinin dehydrogenase 1, FAD/cytokinin binding domain
Zm00001d012646	38.0187	11.6164	1.7106	0.00019208	0.0014226	-//-	-//-
Zm00001d012672	66.2353	23.054	1.5226	6.5e-06	6.64e-05	-	Fosfomycin resistance kinase, FomA-type||Pentatricopeptide repeat||Acetylglutamate kinase-like superfamily||Acetamidase/Formamidase||Tetratricopeptide-like helical domain superfamily||Aspartate/glutamate/uridylate kinase
Zm00001d012675	880.306	1776.98	-1.0134	4.23e-76	1e-73	glutathione-S-transferase1	Glutathione S-transferase, C-terminal||Thioredoxin-like superfamily||Glutathione S-transferases Phi, C-terminal||Glutathione S-transferase, C-terminal-like||Glutathione S-transferase, C-terminal domain superfamily||Glutathione S-transferase, N-terminal
Zm00001d012708	25.0999	4.57506	2.4558	0.00011394	0.00089383	-	Tetratricopeptide-like helical domain superfamily||Pentatricopeptide repeat
Zm00001d012746	191.687	91.7871	1.0624	1.13e-08	1.77e-07	WRKY-transcription factor 111	WRKY domain superfamily||WRKY domain
Zm00001d012782	2.56947	17.2994	-2.7512	0.00039033	0.0026799	-	UDP-glucuronosyl/UDP-glucosyltransferase||UDP-glycosyltransferase family, conserved site
Zm00001d012810	171.798	63.0857	1.4453	3.08e-12	7.46e-11	sigma-like factor6	RNA polymerase sigma-70 region 2||Winged helix-like DNA-binding domain superfamily||RNA polymerase sigma-70 region 3||RNA polymerase sigma-70 region 4||RNA polymerase sigma factor, region 2||RNA polymerase sigma-70||RNA polymerase sigma factor, region 3/4-like
Zm00001d012821	16.8205	42.498	-1.3372	0.00043432	0.0029299	-	RST domain of plant C-terminal||Poly(ADP-ribose) polymerase, catalytic domain
Zm00001d012850	54.5299	184.682	-1.7599	5.98e-19	2.58e-17	-	Nucleotide-diphospho-sugar transferase
Zm00001d012899	46.536	10.2939	2.1766	1.09e-06	1.3e-05	CNR9	PLAC8 motif-containing protein
Zm00001d012909	98.9723	326.402	-1.7216	2.32e-31	2.1e-29	-	Alpha/Beta hydrolase fold||Alpha/beta hydrolase fold-1||Epoxide hydrolase-like
Zm00001d012922	131.495	49.2176	1.4178	1.86e-09	3.28e-08	RNA helicase3	Zinc finger, CCHC-type superfamily||GUCT||Helicase superfamily 1/2, ATP-binding domain||RNA helicase, DEAD-box type, Q motif||P-loop containing nucleoside triphosphate hydrolase||Helicase, C-terminal||DEAD/DEAH box helicase domain||Zinc finger, CCHC-type
Zm00001d012973	201.347	74.023	1.4436	4.59e-14	1.33e-12	-	Heavy metal-associated domain superfamily||Heavy metal-associated domain, HMA
Zm00001d013013	159.236	64.2295	1.3099	5.44e-10	1.01e-08	Mg chelataseD1	Magnesium chelatase ChlI domain||von Willebrand factor A-like domain superfamily||von Willebrand factor, type A||AAA+ ATPase domain||P-loop containing nucleoside triphosphate hydrolase||Magnesium chelatase, ATPase subunit D
Zm00001d013039	197.921	50.1112	1.9817	3.56e-21	1.8e-19	-	Photosystem I, reaction centre subunit PsaD superfamily||Photosystem I PsaD
Zm00001d013076	26.7891	62.6568	-1.2258	6.18e-05	0.00051585	-	Ribosomal protein L4/L1e, eukaryotic/archaeal, conserved site||60S ribosomal protein L4, C-terminal domain||Ribosomal protein L4/L1e||Ribosomal protein L4 domain superfamily
Zm00001d013097	41.7539	118.987	-1.5108	1.3e-10	2.6e-09	-	X8 domain||Glycoside hydrolase superfamily||Glycoside hydrolase family 17
Zm00001d013099	3.56871	28.9158	-3.0184	1.63e-06	1.85e-05	-	Alpha/beta hydrolase fold-3||Lipase, GDXG, putative serine active site||Alpha/Beta hydrolase fold
Zm00001d013113	29.763	63.3717	-1.0903	0.00022718	0.0016561	-//-	-//-
Zm00001d013118	18.7	1.25099	3.9019	3.31e-05	0.00029222	-	Zinc finger C2H2 superfamily||Zinc finger C2H2-type
Zm00001d013135	111.082	48.467	1.1966	1.51e-06	1.73e-05	-	NagB/RpiA transferase-like||Ribose 5-phosphate isomerase, type A
Zm00001d013146	1638.85	571.274	1.5204	2.74e-111	1.3e-108	-	Photosystem I PsaF, reaction centre subunit III superfamily||Photosystem I PsaF, reaction centre subunit III
Zm00001d013163	62.9759	22.911	1.4588	2.11e-05	0.00019471	-	Protein of unknown function DUF1005
Zm00001d013184	27.717	5.79031	2.2591	0.00011698	0.00091501	-	Thioredoxin domain||Thioredoxin||Thioredoxin-like superfamily
Zm00001d013208	72.7303	7.93486	3.1963	4.14e-14	1.21e-12	-	Zinc finger C2H2-type||Zinc finger C2H2 superfamily
Zm00001d013230	117.054	23.197	2.3352	6.35e-16	2.18e-14	bentazon resistance1	Cytochrome P450, conserved site||Cytochrome P450||Cytochrome P450, E-class, group I||Cytochrome P450 superfamily
Zm00001d013240	62.3097	22.7323	1.4547	2.43e-05	0.0002213	-	Calycin||Cell division topological specificity factor MinE||Domain of unknown function DUF3598
Zm00001d013295	119.528	37.4583	1.674	7.62e-11	1.57e-09	photosystemI3	Photosystem I assembly factor PSA3
Zm00001d013296	38.2804	77.2398	-1.0127	0.00012063	0.00093918	-	Sulphate adenylyltransferase||PUA-like superfamily||Rossmann-like alpha/beta/alpha sandwich fold||ATP-sulfurylase PUA-like domain||Sulphate adenylyltransferase catalytic domain
Zm00001d013300	93.8095	34.8133	1.4301	3.21e-07	4.18e-06	-	Histone H2A/H2B/H3||Histone H2A, C-terminal domain||Histone H2A conserved site||Histone-fold||Histone H2A
Zm00001d013320	36.0916	9.54328	1.9191	7.98e-05	0.00064827	-	S-adenosyl-L-methionine-dependent methyltransferase
Zm00001d013324	103.183	20.1946	2.3532	2.45e-14	7.41e-13	-	ATPase, OSCP/delta subunit
Zm00001d013390	32.4753	87.5337	-1.4305	1.14e-07	1.57e-06	-	Glycoside hydrolase superfamily||Glycoside hydrolase family 17
Zm00001d013412	23.1015	4.00317	2.5288	0.00016563	0.0012485	-	Signal transduction histidine kinase-related protein, C-terminal||Signal transduction histidine kinase, dimerisation/phosphoacceptor domain superfamily||Histidine kinase domain||Signal transduction histidine kinase, dimerisation/phosphoacceptor domain||Histidine kinase/HSP90-like ATPase||Signal transduction response regulator, receiver domain||CHASE domain||Histidine kinase/HSP90-like ATPase supe…
Zm00001d013425	17.677	2.28753	2.95	0.00033915	0.0023689	-//-	-//-
Zm00001d013443	97.3306	30.9531	1.6528	5.98e-09	9.76e-08	C2C2-CO-like-transcription factor 8	B-box-type zinc finger||CCT domain
Zm00001d013446	76.7273	16.1557	2.2477	1.67e-10	3.31e-09	-//-	-//-
Zm00001d013536	28.6449	4.68228	2.613	1.92e-05	0.00017889	-	HPP
Zm00001d013551	5.28169	24.3765	-2.2064	0.00019359	0.0014332	-//-	-//-
Zm00001d013651	42.4439	13.7967	1.6212	0.00015286	0.0011628	-	Short-chain dehydrogenase/reductase SDR||NAD(P)-binding domain superfamily||Short-chain dehydrogenase/reductase, conserved site
Zm00001d013667	50.1285	117.7	-1.2314	3.6e-08	5.27e-07	-	Methyl-CpG DNA binding||DNA-binding domain superfamily
Zm00001d013706	63.2851	24.8054	1.3512	6.02e-05	0.00050423	thylakoid assembly 9	Nucleic acid-binding, OB-fold||Sec-independent protein translocase protein TatA/B/E||Sec-independent protein translocase protein TatA/E||Primosome PriB/single-strand DNA-binding||Single-stranded DNA-binding protein
Zm00001d013725	23.7676	75.9888	-1.6768	3.37e-08	4.94e-07	gibberellin 20-oxidase4	Isopenicillin N synthase-like||Oxoglutarate/iron-dependent dioxygenase||Non-haem dioxygenase N-terminal domain
Zm00001d013737	41.2067	99.5075	-1.2719	2.11e-07	2.8e-06	-	Serpin domain||Serpin superfamily||Serpin, conserved site||Serpin family
Zm00001d013741	60.6919	11.3304	2.4213	2.68e-09	4.62e-08	-	SKP1/BTB/POZ domain superfamily||BTB/POZ domain-containing protein NPY2||BTB/POZ domain||NPH3 domain
Zm00001d013781	80.5101	29.1302	1.4667	1.37e-06	1.59e-05	-//-	-//-
Zm00001d013785	13.918	37.7442	-1.4393	0.00047018	0.0031432	-//-	-//-
Zm00001d013795	89.2891	44.4996	1.0047	0.00020587	0.0015156	-	Mpv17/PMP22
Zm00001d013799	38.4945	12.5457	1.6175	0.00031871	0.0022456	-	PDZ domain||PDZ superfamily||Peptidase M50
Zm00001d013830	30.4768	77.0969	-1.339	2.1e-06	2.35e-05	-	Cytochrome P450, conserved site||Cytochrome P450||Cytochrome P450, E-class, group I||Cytochrome P450 superfamily
Zm00001d013909	0	13.2605	-5.8006	0.00013206	0.0010183	-//-	-//-
Zm00001d013918	39.5175	10.1509	1.9609	2.79e-05	0.00025045	-	Pentapeptide repeat
Zm00001d013927	37.4001	86.6044	-1.2114	3.04e-06	3.29e-05	-	Glutaredoxin||Glutaredoxin, PICOT-like||Thioredoxin domain||Monothiol glutaredoxin-related||Thioredoxin-like superfamily
Zm00001d013937	701.014	232.291	1.5935	4.01e-52	6.69e-50	GRMZM2G073351	Light-dependent protochlorophyllide reductase||Short-chain dehydrogenase/reductase SDR||NAD(P)-binding domain superfamily
Zm00001d013947	27.1698	78.2764	-1.5266	1.51e-07	2.05e-06	-	Late embryogenesis abundant protein, LEA_2 subgroup
Zm00001d013992	51.2467	12.4742	2.0385	9.64e-07	1.16e-05	-	Pyridoxal phosphate-dependent transferase||Pyridoxal phosphate-dependent transferase, major domain||Aminotransferase, class I/classII||Aminotransferases, class-I, pyridoxal-phosphate-binding site||Pyridoxal phosphate-dependent transferase domain 1
Zm00001d014083	0	31.9539	-7.8064	1.82e-08	2.77e-07	-	Glycoside hydrolase, family 14, conserved site||Glycoside hydrolase, family 14||Glycoside hydrolase, family 14B, plant||Glycoside hydrolase superfamily
Zm00001d014102	10.7061	42.0333	-1.9731	4.89e-06	5.11e-05	-	Citrate transporter-like domain
Zm00001d014178	115.983	32.8475	1.8201	9.56e-12	2.16e-10	-	Six-bladed beta-propeller, TolB-like||Alpha/Beta hydrolase fold||Peptidase S9, prolyl oligopeptidase, catalytic domain
Zm00001d014203	27.3125	66.2311	-1.2779	2.16e-05	0.00019826	CruP paralog1	Kelch repeat type 1||Kelch-type beta propeller
Zm00001d014258	12.4905	49.718	-1.9929	5.69e-07	7.1e-06	alanine aminotransferase5	Pyridoxal phosphate-dependent transferase domain 1||Pyridoxal phosphate-dependent transferase, major domain||Pyridoxal phosphate-dependent transferase||Aminotransferase, class I/classII
Zm00001d014282	36.1629	5.28991	2.7732	6.96e-07	8.54e-06	-//-	-//-
Zm00001d014325	43.8	111.874	-1.3529	8.54e-09	1.36e-07	-	EF-hand domain||EF-Hand 1, calcium-binding site||EF-hand domain pair
Zm00001d014328	4.23487	23.3399	-2.4624	0.00010253	0.00081364	-	P-loop containing nucleoside triphosphate hydrolase
Zm00001d014355	100.209	214.42	-1.0974	9.39e-12	2.13e-10	-	KOW||Translation protein SH3-like domain superfamily||Ribosomal protein L27e superfamily||Ribosomal protein L27e, conserved site||Ribosomal protein L27e
Zm00001d014425	22.245	4.1104	2.4361	0.0003	0.0021234	-	GPAT, N-terminal domain superfamily||Glycerol-3-phosphate O-acyltransferase, alpha helical bundle, N-terminal||Glycerol-3-phosphate O-acyltransferase, chloroplast||Phospholipid/glycerol acyltransferase
Zm00001d014458	88.5278	11.6164	2.93	1.33e-15	4.41e-14	-	Receptor, ligand binding region||Ionotropic glutamate receptor, plant||Ionotropic glutamate receptor||Periplasmic binding protein-like I||Solute-binding protein family 3/N-terminal domain of MltF
Zm00001d014463	176.508	680.897	-1.9477	2.31e-74	5.16e-72	-	Cupredoxin||Phytocyanin domain||Phytocyanin
Zm00001d014467	245.741	676.251	-1.4604	1.33e-50	2.07e-48	-	Haem peroxidase||Plant peroxidase||Peroxidases heam-ligand binding site||Secretory peroxidase||Haem peroxidase, plant/fungal/bacterial
Zm00001d014491	508.399	161.056	1.6584	1.55e-40	1.89e-38	-	EF-hand domain pair||EF-Hand 1, calcium-binding site||EF-hand domain
Zm00001d014513	32.2611	91.3224	-1.5012	2.08e-08	3.14e-07	-	Bifunctional inhibitor/plant lipid transfer protein/seed storage helical domain||Bifunctional inhibitor/plant lipid transfer protein/seed storage helical domain superfamily
Zm00001d014559	11.7767	44.0707	-1.9039	4.8e-06	5.02e-05	-	EF-hand domain pair||EF-Hand 1, calcium-binding site||EF-hand domain
Zm00001d014613	24.41	82.1008	-1.7499	3.5e-09	5.93e-08	-	Xyloglucan endotransglucosylase/hydrolase||Glycoside hydrolase, family 16, active site||Glycoside hydrolase family 16||Beta-glucanase||Concanavalin A-like lectin/glucanase domain superfamily||Xyloglucan endo-transglycosylase, C-terminal
Zm00001d014625	33.5697	93.1096	-1.4718	2.39e-08	3.57e-07	-	ATPase, AAA-type, core||AAA-type ATPase, N-terminal domain||ATPase, AAA-type, conserved site||AAA+ ATPase domain||P-loop containing nucleoside triphosphate hydrolase
Zm00001d014659	86.8624	35.8499	1.2768	7.17e-06	7.26e-05	-	Macrophage migration inhibitory factor||Tautomerase/MIF superfamily
Zm00001d014668	24.6241	6.0405	2.0273	0.00071654	0.0045914	-	Glycosyl transferase, family 14
Zm00001d014679	209.126	456.076	-1.1249	4.05e-24	2.49e-22	acidic ribosomal protein P3	Ribosomal protein L12 family
Zm00001d014698	23.5059	2.46624	3.2526	1.49e-05	0.00014252	SBP-transcription factor 25	SBP domain superfamily||SBP domain||-
Zm00001d014749	27.1222	63.0143	-1.2162	6.5e-05	0.00054048	-	50S ribosomal protein L30e-like||Ribosomal protein L7Ae/L30e/S12e/Gadd45||Ribosomal protein L30/YlxQ||Ribosomal protein L30e, conserved site||Ribosomal protein L30e
Zm00001d014755	7.58946	27.4861	-1.8566	0.00038005	0.002619	-	Kelch-type beta propeller
Zm00001d014772	130.615	274.611	-1.0721	3.56e-14	1.05e-12	-	Complex 1 LYR protein||NADH dehydrogenase [ubiquinone] 1 beta subcomplex subunit 9
Zm00001d014778	223.187	91.9658	1.2791	5.76e-13	1.49e-11	-	F1F0 ATP synthase OSCP/delta subunit, N-terminal domain superfamily||ATPase, OSCP/delta subunit
Zm00001d014794	1.76056	38.2804	-4.4425	2.78e-10	5.37e-09	physical impedance induced protein2	Senescence/spartin-associated
Zm00001d014796	29.4062	93.181	-1.6639	1.19e-09	2.14e-08	-	Zinc finger, RING/FYVE/PHD-type||Zinc finger, RING-type
Zm00001d014804	57.5276	137.752	-1.2597	1.34e-09	2.4e-08	-	Xylanase inhibitor, N-terminal||Aspartic peptidase domain superfamily||Peptidase family A1 domain||Aspartic peptidase, active site||Aspartic peptidase A1 family||Xylanase inhibitor, C-terminal
Zm00001d014816	90.6928	35.1708	1.3666	1.26e-06	1.47e-05	-	Rhodanese-like domain superfamily||Rhodanese-like domain
Zm00001d014842	13.7039	39.6743	-1.5336	0.0001764	0.0013223	chitinase3	Lysozyme-like domain superfamily||Chitin-binding, type 1||Endochitinase-like superfamily||Chitin-binding, type 1, conserved site||Glycoside hydrolase, family 19||Glycoside hydrolase, family 19, catalytic
Zm00001d014863	1.9509	22.0175	-3.4964	8.53e-06	8.53e-05	MYB-related-transcription factor 96	Myb domain, plants||Myb domain||SANT/Myb domain||Homeobox-like domain superfamily
Zm00001d014865	105.42	30.9174	1.7697	1.95e-10	3.83e-09	-	Glycosyl transferase, family 48
Zm00001d014919	204.535	54.2573	1.9145	6.87e-21	3.39e-19	-	D-isomer specific 2-hydroxyacid dehydrogenase, NAD-binding domain conserved site 1||D-isomer specific 2-hydroxyacid dehydrogenase, catalytic domain||D-isomer specific 2-hydroxyacid dehydrogenase, NAD-binding domain||NAD(P)-binding domain superfamily
Zm00001d014944	5.06757	21.3384	-2.0741	0.00078237	0.0049652	lactate dehydrogenase1	Lactate dehydrogenase/glycoside hydrolase, family 4, C-terminal||Lactate/malate dehydrogenase, C-terminal||L-lactate dehydrogenase, active site||Lactate/malate dehydrogenase, N-terminal||-||L-lactate dehydrogenase||L-lactate/malate dehydrogenase||NAD(P)-binding domain superfamily
Zm00001d014947	248.834	920.087	-1.8866	6.64e-96	2.37e-93	invertase2	Glycoside hydrolase, family 32||Glycosyl hydrolase family 32, C-terminal||Concanavalin A-like lectin/glucanase domain superfamily||Glycoside hydrolase, family 32, active site||Beta-fructofuranosidase||Glycosyl hydrolase family 32, N-terminal||Glycosyl hydrolase, five-bladed beta-propellor domain superfamily
Zm00001d014958	34.0931	2.6807	3.6688	4.18e-08	6.07e-07	-	Cytochrome P450 superfamily||Cytochrome P450, E-class, group I||Cytochrome P450||Cytochrome P450, conserved site
Zm00001d014969	151.266	307.208	-1.0221	1.13e-14	3.51e-13	-	Zinc-binding ribosomal protein||Ribosomal protein L37e, conserved site||Ribosomal protein L37e||Ribosomal protein L37ae/L37e
Zm00001d014984	5.90027	28.058	-2.2496	5.24e-05	0.00044355	-	HAD superfamily||Phospholipid/glycerol acyltransferase||HAD-like superfamily
Zm00001d015025	845.356	358.713	1.2367	2.22e-42	2.88e-40	-	AMP-binding, conserved site||AMP-binding enzyme, C-terminal domain||AMP-dependent synthetase/ligase
Zm00001d015053	0	31.3105	-5.0044	5.7e-09	9.32e-08	terpene synthase2	Terpenoid cyclases/protein prenyltransferase alpha-alpha toroid||Terpene synthase, metal-binding domain||Isoprenoid synthase domain superfamily||Terpene cyclase-like 1, C-terminal domain||Terpene synthase, N-terminal domain superfamily||Terpene synthase, N-terminal domain
Zm00001d015085	58.9789	25.556	1.2065	0.00041652	0.0028283	-	Protein LOW PSII ACCUMULATION 2 like
Zm00001d015100	144.937	61.8348	1.2289	1.93e-08	2.93e-07	-	EF-hand domain||Protein kinase-like domain superfamily||Protein kinase domain||EF-Hand 1, calcium-binding site||Protein kinase, ATP binding site||EF-hand domain pair||Serine/threonine-protein kinase, active site
Zm00001d015251	44.0141	100.258	-1.1877	7.48e-07	9.16e-06	-	DEAD/DEAH box helicase domain||ATP-dependent RNA helicase DEAD-box, conserved site||Helicase, C-terminal||P-loop containing nucleoside triphosphate hydrolase||Helicase superfamily 1/2, ATP-binding domain||RNA helicase, DEAD-box type, Q motif
Zm00001d015268	15.3217	1.39396	3.4583	0.00033008	0.0023169	-	CCT domain
Zm00001d015292	11.3247	84.3884	-2.8976	9.29e-16	3.14e-14	-	Six-hairpin glycosidase superfamily||Glycoside hydrolase family 9||Six-hairpin glycosidase-like superfamily
Zm00001d015301	64.9267	143.292	-1.1421	9.27e-09	1.47e-07	-	Ribosomal protein L37ae||Ribosomal protein L37ae/L37e||Zinc-binding ribosomal protein
Zm00001d015306	20.7223	54.4718	-1.3943	4.02e-05	0.00034965	-	CBS domain||Phosphosugar isomerase, KdsD/KpsF-type||Sugar isomerase (SIS)||KpsF-like, SIS domain
Zm00001d015308	33.76	94.7895	-1.4894	1.35e-08	2.1e-07	-//-	-//-
Zm00001d015327	565.427	1312.04	-1.2144	4.25e-74	9.37e-72	ubiquitin1	Ubiquitin||Ubiquitin-like domain superfamily||Ubiquitin domain||Ubiquitin conserved site
Zm00001d015330	33.5935	103.01	-1.6165	3.63e-10	6.91e-09	-//-	-//-
Zm00001d015354	23.8628	2.4305	3.2954	1.14e-05	0.00011174	-	Small auxin-up RNA
Zm00001d015366	184.954	63.9436	1.5323	3.66e-14	1.08e-12	camouflage1	Porphobilinogen deaminase||Porphobilinogen deaminase, C-terminal domain superfamily||Porphobilinogen deaminase, N-terminal||Porphobilinogen deaminase, dipyrromethane cofactor binding site||Porphobilinogen deaminase, C-terminal
Zm00001d015375	35.8536	82.2795	-1.1984	6.38e-06	6.53e-05	-	Ribosomal protein L18e/L15P||Ribosomal L18e/L15P superfamily||Ribosomal protein L15, conserved site||Ribosomal protein L15
Zm00001d015377	86.9814	6.89833	3.6564	2.19e-18	9.08e-17	-	Pentatricopeptide repeat||Pentacotripeptide-repeat region of PRORP||Tetratricopeptide-like helical domain superfamily
Zm00001d015378	5.5434	22.9825	-2.0517	0.00053489	0.0035174	-	Glycine cleavage system H-protein/Simiate||Glycine cleavage system H-protein||Biotin/lipoyl attachment||2-oxo acid dehydrogenase, lipoyl-binding site||Glycine cleavage system H-protein, subgroup||Single hybrid motif
Zm00001d015383	52.9121	129.102	-1.2868	2.49e-09	4.32e-08	-	Glyceraldehyde 3-phosphate dehydrogenase, active site||Glyceraldehyde 3-phosphate dehydrogenase, NAD(P) binding domain||NAD(P)-binding domain superfamily||Glyceraldehyde/Erythrose phosphate dehydrogenase family||Glyceraldehyde-3-phosphate dehydrogenase, type I||Glyceraldehyde 3-phosphate dehydrogenase, catalytic domain
Zm00001d015385	5205.42	1961.95	1.4077	0	0	-	Chlorophyll A-B binding protein||Chlorophyll a/b binding domain superfamily||Chlorophyll A-B binding protein, plant
Zm00001d015446	8.3032	28.6298	-1.7858	0.0004075	0.0027701	-	Cation-transporting P-type ATPase, N-terminal||P-type ATPase, A domain superfamily||P-type ATPase, subfamily IIB||P-type ATPase, cytoplasmic domain N||P-type ATPase, transmembrane domain superfamily||P-type ATPase||P-type ATPase, phosphorylation site||HAD-like superfamily||Cation-transporting P-type ATPase, C-terminal||HAD superfamily||Calcium-transporting P-type ATPase, N-terminal autoinhibitory…
Zm00001d015459	89.765	182.895	-1.0268	2.23e-09	3.89e-08	coumarate ligase1	AMP-binding enzyme, C-terminal domain||AMP-binding, conserved site||AMP-dependent synthetase/ligase
Zm00001d015460	33.9503	97.22	-1.5178	5.59e-09	9.16e-08	-	LSM domain superfamily||Small nuclear ribonucleoprotein F||Sm-like protein Lsm6/SmF||LSM domain, eukaryotic/archaea-type
Zm00001d015464	72.088	32.1326	1.1657	0.00015012	0.0011443	-	CALMODULIN-BINDING PROTEIN60
Zm00001d015468	66.4732	12.367	2.4263	4.53e-10	8.51e-09	-	B-box-type zinc finger||CCT domain
Zm00001d015519	27.7408	7.72041	1.8453	0.00076657	0.0048716	-	RNA-binding domain superfamily
Zm00001d015569	299.177	147.581	1.0195	5.88e-12	1.36e-10	-	Pyrophosphate-energised proton pump
Zm00001d015614	38.5183	13.2605	1.5384	0.00052797	0.0034805	MYB-transcription factor 50	Homeobox-like domain superfamily||SANT/Myb domain||Myb domain
Zm00001d015767	129.52	304.885	-1.2351	6.27e-19	2.7e-17	-//-	-//-
Zm00001d015829	53.1262	149.547	-1.4931	8.95e-13	2.29e-11	-	Heavy metal-associated domain, copper ion-binding||HAD superfamily||P-type ATPase, subfamily IB||P-type ATPase||Heavy metal-associated domain superfamily||P-type ATPase, transmembrane domain superfamily||HAD-like superfamily||P-type ATPase, phosphorylation site||P-type ATPase, A domain superfamily||Heavy metal-associated domain, HMA||P-type ATPase, cytoplasmic domain N||Heavy-metal-associated, co…
Zm00001d015837	70.4464	31.8467	1.1454	0.00022243	0.0016245	-	Bacterial surface antigen (D15)||POTRA domain, BamA/TamA-like||POTRA domain
Zm00001d016016	135.516	60.4408	1.1649	2.05e-07	2.72e-06	-	Dynein light chain superfamily||Dynein light chain, type 1/2
Zm00001d016036	76.3942	30.2383	1.3371	1.24e-05	0.00012069	-	Peptidase S26A, signal peptidase I, conserved site||LexA/Signal peptidase-like superfamily||Peptidase S26A, signal peptidase I||Peptidase S26||Peptidase S26A, signal peptidase I, serine active site
Zm00001d016076	1.40369	64.5512	-5.5231	3.46e-17	1.32e-15	-//-	-//-
Zm00001d016166	84.8877	181.823	-1.0989	3.33e-10	6.37e-09	phosphoenolpyruvate carboxylase2	Phosphoenolpyruvate carboxylase, bacterial/plant-type||Pyruvate/Phosphoenolpyruvate kinase-like domain superfamily||Phosphoenolpyruvate carboxylase, His active site||Phosphoenolpyruvate carboxylase, Lys active site||Phosphoenolpyruvate carboxylase
Zm00001d016225	8.75524	28.3439	-1.6948	0.00068278	0.0044001	-	Armadillo-like helical||Armadillo||Zinc finger, RING/FYVE/PHD-type||Armadillo-type fold||U box domain
Zm00001d016255	9.04073	133.213	-3.8811	7.05e-30	5.68e-28	HSF-transcription factor 18	Winged helix-like DNA-binding domain superfamily||Heat shock transcription factor family||Heat shock factor (HSF)-type, DNA-binding||Winged helix DNA-binding domain superfamily
Zm00001d016274	69.7802	23.7689	1.5537	2.59e-06	2.84e-05	-	MFS transporter superfamily||Major facilitator superfamily domain||Major facilitator, sugar transporter-like||Sugar transporter, conserved site||Sugar/inositol transporter
Zm00001d016299	37.1146	103.618	-1.4812	3.33e-09	5.68e-08	mitochondrial carrier family protein1	Mitochondrial carrier domain superfamily||Mitochondrial carrier protein||Mitochondrial substrate/solute carrier
Zm00001d016363	27.6218	59.5115	-1.1074	0.0003	0.0021234	-	Casparian strip membrane protein||Casparian strip membrane protein domain
Zm00001d016365	79.7726	165.989	-1.0571	5.65e-09	9.27e-08	dihydrolipoamide S-acetyltransferase1	Chloramphenicol acetyltransferase-like domain superfamily||Dihydrolipoyllysine-residue acetyltransferase component of pyruvate dehydrogenase complex||2-oxo acid dehydrogenase, lipoyl-binding site||Peripheral subunit-binding domain||Biotin/lipoyl attachment||2-oxoacid dehydrogenase acyltransferase, catalytic domain||Single hybrid motif||E3-binding domain superfamily
Zm00001d016401	39.7316	87.1405	-1.1331	8.51e-06	8.51e-05	-	Arabinogalactan protein 16/20/22/41
Zm00001d016411	163.376	39.9603	2.0316	2.62e-18	1.08e-16	-	ADP/ATP carrier protein
Zm00001d016561	48.5345	17.6569	1.4588	0.00018869	0.0014019	-//-	-//-
Zm00001d016587	32.3087	7.0413	2.198	4.36e-05	0.00037687	-	Uncharacterised protein family Ycf55
Zm00001d016588	37.9949	7.07704	2.4246	2.46e-06	2.72e-05	-	PLC-like phosphodiesterase, TIM beta/alpha-barrel domain superfamily||Glycerophosphodiester phosphodiesterase domain
Zm00001d016635	66.0925	20.6592	1.6777	1.25e-06	1.46e-05	-	C2 domain superfamily
Zm00001d016655	74.5385	35.5639	1.0676	0.00034933	0.002429	-//-	-//-
Zm00001d016691	224.02	1257.21	-2.4885	6.16e-181	4.76e-178	-	Heavy metal-associated domain, HMA||Heavy metal-associated domain superfamily
Zm00001d016702	69.9705	22.9825	1.6062	1.38e-06	1.61e-05	-//-	-//-
Zm00001d016719	347.069	158.161	1.1338	4.46e-16	1.57e-14	-	Armadillo-type fold||U box domain||Zinc finger, RING/FYVE/PHD-type
Zm00001d016722	99.7812	288.657	-1.5325	4.87e-24	2.98e-22	-	Ubiquinol-cytochrome C reductase hinge domain||Cytochrome b-c1 complex, subunit 6||Ubiquinol-cytochrome C reductase hinge domain superfamily
Zm00001d016787	27.146	61.2986	-1.1751	0.0001238	0.00096143	-//-	-//-
Zm00001d016855	32.9749	116.271	-1.818	5.63e-13	1.46e-11	-	CBS domain||Chloride channel ClC-plant||Chloride channel, core||Chloride channel, voltage gated
Zm00001d016874	3.21184	18.0858	-2.4934	0.00057518	0.0037623	-	Zinc finger, RING/FYVE/PHD-type||E3 ubiquitin-protein ligase MARCH-like||Zinc finger, RING-CH-type
Zm00001d016891	30.5482	63.5147	-1.056	0.0003167	0.002234	-	Glycosyl transferase, family 31||Domain of unknown function DUF4094
Zm00001d016893	71.0173	21.8745	1.6989	3.95e-07	5.07e-06	-	Thioredoxin-like superfamily||Thioredoxin||Thioredoxin domain
Zm00001d016898	25.552	5.03971	2.342	0.00015492	0.0011765	-	NPH3 domain||BTB/POZ domain||Root phototropism protein 3-like||SKP1/BTB/POZ domain superfamily
Zm00001d016926	181.505	74.1302	1.2919	5.7e-11	1.19e-09	-	UbiB domain||Protein kinase-like domain superfamily
Zm00001d016938	17.4153	0	4.6066	2.74e-05	0.00024576	sucrose transporter5	MFS transporter superfamily
Zm00001d016941	37.1622	10.9015	1.7693	0.00015757	0.0011957	-	Zinc finger, RING-CH-type||E3 ubiquitin-protein ligase MARCH-like||Protein of unknown function DUF3675||Zinc finger, RING/FYVE/PHD-type
Zm00001d016947	54.6489	147.653	-1.4339	5.25e-12	1.23e-10	-//-	-//-
Zm00001d016948	16.4161	47.4305	-1.5307	4.21e-05	0.00036537	-//-	-//-
Zm00001d016991	1314.09	625.174	1.0717	2.53e-51	4.04e-49	-//-	-//-
Zm00001d017047	92.2631	184.825	-1.0023	3.63e-09	6.14e-08	-	Translation protein SH3-like domain superfamily||Ribosomal protein L2, domain 2||60S ribosomal protein L6E
Zm00001d017053	6.01923	25.6275	-2.09	0.00021688	0.0015885	-	Alkaline phosphatase D-related||PhoD-like superfamily
Zm00001d017060	56.576	227.752	-2.0092	5.34e-27	3.75e-25	-	Hypoxia induced protein, domain
Zm00001d017077	0	12.367	-5.6999	0.0002226	0.0016246	red aleurone1	Cytochrome P450||Cytochrome P450, E-class, group I||Cytochrome P450, conserved site||Cytochrome P450 superfamily
Zm00001d017097	34.4975	7.61318	2.1799	2.66e-05	0.00023946	-	Rhodanese-like domain superfamily||Rhodanese-like domain
Zm00001d017121	36.3295	220.925	-2.6043	7.09e-35	7.22e-33	glyceraldehyde-3-phosphate dehydrogenase4	Glyceraldehyde/Erythrose phosphate dehydrogenase family||NAD(P)-binding domain superfamily||Glyceraldehyde 3-phosphate dehydrogenase, catalytic domain||Glyceraldehyde-3-phosphate dehydrogenase, type I||Glyceraldehyde 3-phosphate dehydrogenase, NAD(P) binding domain||Glyceraldehyde 3-phosphate dehydrogenase, active site
Zm00001d017179	349.924	165.882	1.0769	5.88e-15	1.86e-13	translation chloroplast psaB mRNA2 homolog	Tab2-like||Phospholipase C, phosphatidylinositol-specific, Y domain
Zm00001d017186	130.21	262.422	-1.011	1.46e-12	3.64e-11	hydroxycinnamoyltransferase6	Transferase||Chloramphenicol acetyltransferase-like domain superfamily
Zm00001d017203	63.2614	21.0524	1.5873	5.38e-06	5.58e-05	-	Leucine rich repeat 5||Leucine-rich repeat||Leucine-rich repeat, cysteine-containing subtype||Leucine-rich repeat domain superfamily
Zm00001d017215	52.2935	15.4408	1.7599	7.99e-06	8.04e-05	-	WD40-repeat-containing domain superfamily||WD40 repeat||Protein phosphatase 2A regulatory subunit PR55||WD40/YVTN repeat-like-containing domain superfamily
Zm00001d017240	112.105	242.657	-1.1141	2.23e-13	6e-12	-	Glutaredoxin||Glutaredoxin subgroup||Glutaredoxin active site||Glutaredoxin, eukaryotic/virial||Thioredoxin-like superfamily
Zm00001d017274	151.837	490.425	-1.6915	3.25e-45	4.47e-43	phenylalanine ammonia lyase homolog1	L-Aspartase-like||Phenylalanine ammonia-lyase, shielding domain superfamily||Phenylalanine/histidine ammonia-lyases, active site||Phenylalanine ammonia-lyase||-||Fumarase/histidase, N-terminal||Aromatic amino acid lyase
Zm00001d017279	5.87648	28.9158	-2.2988	3.2e-05	0.00028369	phenylalanine ammonia lyase7	L-Aspartase-like||Fumarase/histidase, N-terminal||Aromatic amino acid lyase||Phenylalanine ammonia-lyase||Phenylalanine ammonia-lyase, shielding domain superfamily||Phenylalanine/histidine ammonia-lyases, active site
Zm00001d017340	1.9271	25.0913	-3.7027	1.22e-06	1.43e-05	-	Proteasome subunit alpha2||Proteasome alpha-type subunit||Proteasome, subunit alpha/beta||Nucleophile aminohydrolases, N-terminal
Zm00001d017381	64.332	168.098	-1.3857	6.89e-13	1.77e-11	-	NAD(P)-binding domain superfamily||Short-chain dehydrogenase/reductase SDR
Zm00001d017422	18.0339	354.388	-4.2965	6.05e-81	1.58e-78	Homeobox-transcription factor 41	Homeobox domain||Homeobox, conserved site||Leucine zipper, homeobox-associated||Helix-turn-helix motif||Homeobox-like domain superfamily
Zm00001d017424	130.662	24.7339	2.4013	3.74e-18	1.52e-16	-	Peptidase M41, FtsH extracellular||AAA+ ATPase domain||P-loop containing nucleoside triphosphate hydrolase||ATPase, AAA-type, conserved site||ATPase, AAA-type, core||Peptidase M41||Peptidase, FtsH||Peptidase M41-like
Zm00001d017435	85.5539	31.7037	1.4322	1.03e-06	1.23e-05	-//-	-//-
Zm00001d017457	135.492	62.6211	1.1135	5.77e-07	7.17e-06	-	Alpha/Beta hydrolase fold||Fungal lipase-like domain
Zm00001d017473	16.9871	48.2883	-1.5072	4.36e-05	0.00037659	-	Protein kinase-like domain superfamily||Protein kinase domain||Serine-threonine/tyrosine-protein kinase, catalytic domain
Zm00001d017485	5.59098	35.9928	-2.6865	4.33e-07	5.53e-06	tonoplast intrinsic protein2	-||Major intrinsic protein, conserved site||Aquaporin transporter||Major intrinsic protein||Aquaporin-like
Zm00001d017547	138.442	1373.55	-3.3106	1.48e-259	1.83e-256	-	Dehydrin, conserved site||Dehydrin
Zm00001d017592	36.8529	6.21922	2.567	1.6e-06	1.83e-05	AP2-EREBP-transcription factor 16	DNA-binding domain superfamily||AP2/ERF domain superfamily||AP2/ERF domain
Zm00001d017612	32.4753	8.25655	1.9757	0.00013464	0.0010356	-	Zinc finger, RING-CH-type||Zinc finger, RING/FYVE/PHD-type||Zinc finger, RING-type
Zm00001d017617	31.4047	84.5671	-1.4291	1.91e-07	2.55e-06	-	Mitochondrial import inner membrane translocase subunit Tim8/13||Tim10-like domain superfamily||Tim10-like
Zm00001d017622	132.637	30.3812	2.1262	5.28e-16	1.84e-14	-//-	-//-
Zm00001d017682	73.5868	154.658	-1.0716	1.32e-08	2.05e-07	PLATZ-transcription factor 11	Protein of unknown function DUF597
Zm00001d017706	20.8175	3.14535	2.7265	0.000191	0.0014163	-	DYW domain||Pentatricopeptide repeat||Tetratricopeptide-like helical domain superfamily
Zm00001d017711	399.41	157.518	1.3424	1.17e-23	6.98e-22	-	Phosphoribulokinase/uridine kinase||P-loop containing nucleoside triphosphate hydrolase||Phosphoribulokinase
Zm00001d017761	121.979	58.6537	1.0563	5.83e-06	6.01e-05	-	Protein of unknown function DUF1218
Zm00001d017767	32.8559	5.39714	2.6059	4.88e-06	5.1e-05	-	Phosphatidic acid phosphatase type 2/haloperoxidase superfamily||Phosphatidic acid phosphatase type 2/haloperoxidase
Zm00001d017768	16.654	42.355	-1.3467	0.00041464	0.0028166	-//-	-//-
Zm00001d017780	39.6603	13.7609	1.5271	0.00046999	0.003143	-	Armadillo-like helical||Zinc finger, RING/FYVE/PHD-type||Armadillo-type fold||U box domain
Zm00001d017801	2.52189	16.9778	-2.7511	0.00044252	0.0029732	-//-	-//-
Zm00001d017817	17.9149	48.753	-1.4443	6.76e-05	0.00055876	-//-	-//-
Zm00001d017820	12.9425	45.3574	-1.8092	7.18e-06	7.27e-05	-	Glycosyltransferase family 92
Zm00001d017821	20.6271	49.7537	-1.2703	0.00024678	0.001787	-	Legume lectin domain||Legume lectin, beta chain, Mn/Ca-binding site||Serine/threonine-protein kinase, active site||Serine-threonine/tyrosine-protein kinase, catalytic domain||Protein kinase, ATP binding site||Protein kinase domain||Protein kinase-like domain superfamily||Concanavalin A-like lectin/glucanase domain superfamily
Zm00001d017837	70.0895	149.225	-1.0902	1.54e-08	2.37e-07	-//-	-//-
Zm00001d017850	254.235	557.12	-1.1318	2.33e-29	1.84e-27	-	Ribosomal protein L31e domain superfamily||Ribosomal protein L31e
Zm00001d017851	30.5957	80.7426	-1.4	5.33e-07	6.67e-06	-//-	-//-
Zm00001d017852	219.214	933.705	-2.0906	1.77e-110	8.18e-108	-//-	-//-
Zm00001d017874	90.0981	264.567	-1.5541	1.42e-22	8e-21	-	GPI-anchored protein LORELEI-like
Zm00001d017907	41.3019	13.0461	1.6626	0.00014119	0.0010802	-	Chloroplast protein import component Tic20
Zm00001d017913	62.7141	15.5123	2.0154	7.54e-08	1.06e-06	-	Protein kinase-like domain superfamily||Leucine-rich repeat||Protein kinase domain||Leucine-rich repeat domain superfamily||Serine/threonine-protein kinase, active site||Protein kinase, ATP binding site||Leucine-rich repeat-containing N-terminal, plant-type
Zm00001d017920	650.885	243.693	1.4173	9.22e-41	1.13e-38	-	Leucine zipper, homeobox-associated||Homeobox, conserved site||Homeobox domain||Homeobox-like domain superfamily||Helix-turn-helix motif
Zm00001d017930	53.3641	16.942	1.6553	1.62e-05	0.00015363	organelle RRM protein1	MORF/ORRM1/DAG-like||RNA recognition motif domain||Nucleotide-binding alpha-beta plait domain superfamily||RNA-binding domain superfamily
Zm00001d017982	53.5307	12.081	2.1476	2.19e-07	2.89e-06	-	DEAD/DEAH box helicase domain||ATP-dependent RNA helicase Ski2, C-terminal||Helicase superfamily 1/2, ATP-binding domain||P-loop containing nucleoside triphosphate hydrolase||Helicase, C-terminal
Zm00001d017991	6.68539	65.2303	-3.2865	7.68e-14	2.18e-12	-//-	-//-
Zm00001d018017	148.839	39.3169	1.9205	1.1e-15	3.68e-14	-//-	-//-
Zm00001d018034	728.017	265.889	1.4531	3.89e-47	5.51e-45	geranylgeranyl hydrogenase1	FAD-binding domain||Geranylgeranyl reductase family||-||FAD/NAD(P)-binding domain superfamily||Geranylgeranyl reductase, plant/prokaryotic||Geranylgeranyl reductase, plant/cyanobacteria
Zm00001d018036	87.8141	43.3916	1.017	0.00019875	0.0014679	-	Anion-transporting ATPase-like domain||Arsenical pump ATPase, ArsA/GET3||P-loop containing nucleoside triphosphate hydrolase
Zm00001d018076	49.2958	149.833	-1.6038	5.49e-14	1.58e-12	-	Zf-FLZ domain
Zm00001d018103	31.2619	84.4598	-1.4339	1.82e-07	2.44e-06	-	RNA recognition motif domain||Nucleotide-binding alpha-beta plait domain superfamily||RNA-binding domain superfamily
Zm00001d018107	424.915	199.015	1.0943	2.73e-18	1.12e-16	-	Protein EXORDIUM-like
Zm00001d018112	37.067	75.3812	-1.0241	0.0001275	0.00098854	-	RNA-binding domain superfamily||Nucleotide-binding alpha-beta plait domain superfamily||RNA recognition motif domain
Zm00001d018122	32.7608	76.7752	-1.2287	8.91e-06	8.89e-05	-	Zinc finger, RING/FYVE/PHD-type||Zinc finger, RING-type
Zm00001d018178	51.1753	145.901	-1.5115	1.08e-12	2.75e-11	bZIP-transcription factor 4	Basic-leucine zipper domain
Zm00001d018183	109.774	270.214	-1.2996	3.68e-18	1.5e-16	mitochondrial phosphate transporter1	Mitochondrial carrier domain superfamily||Mitochondrial substrate/solute carrier
Zm00001d018187	89.4795	215.635	-1.269	2.43e-14	7.36e-13	-	Mitochondrial carrier domain superfamily||Mitochondrial substrate/solute carrier
Zm00001d018191	25.3854	6.36219	1.9964	0.00067511	0.0043561	AP2-EREBP-transcription factor 136	DNA-binding domain superfamily||AP2/ERF domain||AP2/ERF domain superfamily
Zm00001d018206	114.889	387.772	-1.755	7.38e-38	8.19e-36	-	Oxidoreductase, molybdopterin-binding domain||Moybdenum cofactor oxidoreductase, dimerisation||Immunoglobulin E-set||NADH:cytochrome b5 reductase (CBR)||Eukaryotic molybdopterin oxidoreductase||Oxidoreductase, molybdopterin binding site||Oxidoreductase FAD/NAD(P)-binding||Flavoprotein pyridine nucleotide cytochrome reductase||Oxidoreductase, molybdopterin-binding domain superfamily||Ferredoxin-NA…
Zm00001d018234	56.6473	11.7236	2.2726	3.24e-08	4.75e-07	-	PAM68-like
Zm00001d018244	6.68539	37.2438	-2.4779	8.48e-07	1.03e-05	-//-	-//-
Zm00001d018246	61.7625	17.8713	1.7891	9.07e-07	1.1e-05	-	Kinesin motor domain superfamily||P-loop containing nucleoside triphosphate hydrolase||Kinesin motor domain||Kinesin-like protein||Kinesin motor domain, conserved site
Zm00001d018298	7.70842	166.453	-4.4325	1.63e-39	1.96e-37	-	Small heat shock protein HSP20||Alpha crystallin/Hsp20 domain||HSP20-like chaperone
Zm00001d018362	135.135	18.4432	2.8732	1.44e-22	8.07e-21	-	CLU central domain||Tetratricopeptide repeat-containing domain||Tetratricopeptide repeat||Clustered mitochondria protein, N-terminal||Tetratricopeptide-like helical domain superfamily||CLU domain
Zm00001d018366	131.281	35.1708	1.9002	7.88e-14	2.23e-12	embryo defective17	Translation initiation factor 3||Translation initiation factor 3, N-terminal||Translation initiation factor 3 (IF-3), N-terminal domain superfamily||Translation initiation factor 3, C-terminal||Translation initiation factor 3 (IF-3), C-terminal domain superfamily
Zm00001d018420	43.4431	15.4766	1.489	0.00033133	0.002323	-	UbiB domain||Aminoglycoside phosphotransferase||Protein kinase domain||Protein kinase-like domain superfamily
Zm00001d018452	27.4791	69.2692	-1.3339	7.34e-06	7.41e-05	-	F-box-like domain superfamily||Phloem protein 2-like
Zm00001d018464	207.223	95.5043	1.1175	5.6e-10	1.04e-08	-	Cytochrome c-like domain superfamily
Zm00001d018505	0	11.0802	-4.6934	0.00059852	0.0039081	-	Armadillo-like helical||PBS lyase HEAT-like repeat||Armadillo-type fold
Zm00001d018511	29.6203	8.18506	1.8555	0.00048234	0.0032117	-	Zinc finger, RING-type||Zinc finger, RING/FYVE/PHD-type
Zm00001d018544	134.255	57.6886	1.2186	7.9e-08	1.11e-06	domain of unknown function177	Large ribosomal RNA subunit accumulation protein YceD
Zm00001d018595	68.6144	25.7704	1.4128	1.5e-05	0.00014337	-	Glycosyl transferase, family 1||Glycosyltransferase subfamily 4-like, N-terminal domain
Zm00001d018596	65.7119	29.8808	1.1369	0.00039485	0.002706	-//-	-//-
Zm00001d018625	18.9855	1.50119	3.6607	4.35e-05	0.00037561	-	Calcineurin-like phosphoesterase domain, ApaH type
Zm00001d018652	77.3697	2.57347	4.91	3.66e-19	1.61e-17	-	FAD/NAD(P)-binding domain superfamily||Flavin monooxygenase-like||Flavin monooxygenase FMO
Zm00001d018693	96.5217	28.1295	1.7788	9.74e-10	1.77e-08	pentatricopeptide repeat 2	Tetratricopeptide-like helical domain superfamily||Pentatricopeptide repeat
Zm00001d018725	3.52113	25.6275	-2.8636	1.07e-05	0.00010492	-//-	-//-
Zm00001d018727	5.87648	41.7117	-2.8274	2.37e-08	3.55e-07	phytosulfokine peptide precursor1	Phytosulfokine
Zm00001d018779	1741.36	785.909	1.1478	1.33e-75	3.08e-73	photosystem II oxygen evolving polypeptide2	Mog1/PsbP, alpha/beta/alpha sandwich||PsbP family
Zm00001d018781	330.13	131.211	1.3311	1.38e-19	6.27e-18	-	Reticulon
Zm00001d018810	261.325	36.6362	2.8345	1.63e-41	2.08e-39	glycolate oxidase1	FMN hydroxy acid dehydrogenase domain||Alpha-hydroxy acid dehydrogenase, FMN-dependent||FMN-dependent alpha-hydroxy acid dehydrogenase, active site||Aldolase-type TIM barrel||FMN-dependent dehydrogenase
Zm00001d018838	55.434	18.1215	1.6131	1.63e-05	0.00015434	-//-	-//-
Zm00001d018839	23.9342	85.7466	-1.841	4.32e-10	8.15e-09	cytochrome P-450 19	Cytochrome P450, E-class, group I||Cytochrome P450||Cytochrome P450, conserved site||Cytochrome P450 superfamily
Zm00001d018868	62.1432	152.407	-1.2943	7.76e-11	1.59e-09	-//-	-//-
Zm00001d018872	65.2122	28.3082	1.2039	0.00021181	0.001555	-	Ankyrin repeat-containing domain superfamily||Ankyrin repeat||Ankyrin repeat-containing domain||Regulator of chromosome condensation 1/beta-lactamase-inhibitor protein II||Regulator of chromosome condensation, RCC1
Zm00001d018883	157.452	42.7482	1.881	4.47e-16	1.57e-14	-	Leucine-rich repeat domain superfamily||Protein kinase-like domain superfamily||Leucine-rich repeat||Protein kinase domain||Serine-threonine/tyrosine-protein kinase, catalytic domain
Zm00001d018895	79.3919	39.031	1.0244	0.00037085	0.0025633	-	HNH nuclease||HNH endonuclease 5
Zm00001d018901	413.542	177.605	1.2194	4.12e-21	2.07e-19	-	Tetratricopeptide repeat-containing domain||PDZ superfamily||Tetratricopeptide repeat||Tetratricopeptide-like helical domain superfamily||PDZ domain
Zm00001d018903	140.845	285.333	-1.0185	1.14e-13	3.19e-12	-	Ribosomal protein L15e core domain superfamily||Ribosomal protein L23/L15e core domain superfamily||Ribosomal protein L15e, conserved site||Ribosomal protein L15e
Zm00001d018966	533.38	1991.79	-1.9008	2.22e-207	2.16e-204	-	Glycoside hydrolase family 18, catalytic domain||Glycoside hydrolase superfamily
Zm00001d018984	78.6068	30.4527	1.3681	6.3e-06	6.46e-05	-	CCB3/YggT
Zm00001d019049	45.5843	13.475	1.7583	3.1e-05	0.00027553	-	MFS transporter superfamily||Nodulin-like
Zm00001d019059	125.5	38.2804	1.713	1.18e-11	2.65e-10	-	At4g14100-like
Zm00001d019060	35.8774	121.632	-1.7614	5.18e-13	1.35e-11	deoxy xylulose synthase 2	Transketolase, N-terminal||Thiamin diphosphate-binding fold||Deoxyxylulose-5-phosphate synthase||Transketolase-like, pyrimidine-binding domain||Transketolase binding site||Transketolase, C-terminal domain||Transketolase C-terminal/Pyruvate-ferredoxin oxidoreductase domain II
Zm00001d019139	154.454	311.104	-1.0102	1.34e-14	4.14e-13	sterol methyltransferase1	-||SAM-dependent methyltransferase SMT-type||Methyltransferase type 11||Metallo-dependent phosphatase-like||S-adenosyl-L-methionine-dependent methyltransferase||Sterol methyltransferase C-terminal||Calcineurin-like phosphoesterase domain, ApaH type
Zm00001d019163	220.57	638.042	-1.5324	4.32e-51	6.84e-49	-	Aldolase-type TIM barrel||Glycosyl hydrolases 36||Glycoside hydrolase superfamily
Zm00001d019263	34.5451	74.2374	-1.1037	5.63e-05	0.00047412	-	Protein phosphatase inhibitor 2 (IPP-2)
Zm00001d019283	505.02	248.912	1.0207	3.49e-19	1.55e-17	calreticulin2	Calreticulin||Calreticulin/calnexin||Calreticulin/calnexin, conserved site||Calreticulin/calnexin, P domain superfamily||Concanavalin A-like lectin/glucanase domain superfamily
Zm00001d019312	677.222	154.587	2.1312	3.65e-75	8.36e-73	beta glucosidase aggregating factor1	Jacalin-like lectin domain||Jacalin-like lectin domain superfamily||Jacalin-like lectin domain, plant||Dirigent protein
Zm00001d019399	22.7684	73.1294	-1.6834	5.61e-08	8.06e-07	-	Bifunctional inhibitor/plant lipid transfer protein/seed storage helical domain superfamily||Putative lipid-transfer protein DIR1-like||Bifunctional inhibitor/plant lipid transfer protein/seed storage helical domain
Zm00001d019400	20.984	49.1104	-1.2267	0.00038744	0.002664	-	Bifunctional inhibitor/plant lipid transfer protein/seed storage helical domain||Putative lipid-transfer protein DIR1-like||Bifunctional inhibitor/plant lipid transfer protein/seed storage helical domain superfamily
Zm00001d019411	2.97393	24.7339	-3.056	8.19e-06	8.23e-05	-	Legume lectin domain||Protein kinase domain||Protein kinase-like domain superfamily||Concanavalin A-like lectin/glucanase domain superfamily||Protein kinase, ATP binding site||Serine/threonine-protein kinase, active site
Zm00001d019422	28.0501	65.1946	-1.2167	4.83e-05	0.00041226	-	Nucleotide-diphospho-sugar transferase
Zm00001d019479	259.826	77.1326	1.7521	3.34e-23	1.91e-21	granule-bound starch synthase1b	-||Glycosyl transferase, family 1||Bacterial/plant glycogen synthase||Starch synthase, catalytic domain
Zm00001d019501	142.082	51.6124	1.4609	1.6e-10	3.17e-09	-	Tetratricopeptide repeat||Clustered mitochondria protein, N-terminal||CLU central domain||Tetratricopeptide repeat-containing domain||CLU domain||Tetratricopeptide-like helical domain superfamily
Zm00001d019542	132.518	64.6227	1.0361	3.4e-06	3.65e-05	-//-	-//-
Zm00001d019562	72.1355	147.546	-1.0324	6.9e-08	9.78e-07	-	Ribosomal protein L44e||Zinc-binding ribosomal protein
Zm00001d019605	568.21	3845.09	-2.7585	0	0	-	NADH:ubiquinone/plastoquinone oxidoreductase, chain 6||NADH:ubiquinone/plastoquinone oxidoreductase, chloroplast chain 5, C-terminal
Zm00001d019631	98.3537	199.086	-1.0173	5.84e-10	1.08e-08	-	Potassium transporter
Zm00001d019670	77.5124	14.6902	2.3996	2.27e-11	4.93e-10	-	P-loop containing nucleoside triphosphate hydrolase||Kinesin motor domain superfamily||Kinesin motor domain||Kinesin-like protein||Kinesin motor domain, conserved site
Zm00001d019725	12.7284	78.0619	-2.6166	2.12e-13	5.74e-12	-	Cupredoxin||Phytocyanin domain||Phytocyanin||Blue (type 1) copper protein, binding site
Zm00001d019895	40.0647	7.39872	2.437	1.22e-06	1.43e-05	-	START-like domain superfamily||Bet v I/Major latex protein
Zm00001d019898	113.104	33.8483	1.7405	7.29e-11	1.5e-09	-	RNA-binding domain superfamily||Nucleotide-binding alpha-beta plait domain superfamily||RNA recognition motif domain
Zm00001d019899	121.312	56.938	1.0913	3.34e-06	3.59e-05	-	Rhodanese-like domain||Rhodanese-like domain superfamily
Zm00001d019936	66.6635	164.845	-1.3061	9.68e-12	2.19e-10	-//-	-//-
Zm00001d019956	87.1479	43.1056	1.0156	0.00021405	0.0015702	-	Tetratricopeptide-like helical domain superfamily||Tetratricopeptide repeat-containing domain
Zm00001d019976	35.1637	3.68149	3.2557	1.17e-07	1.6e-06	-	Alpha-D-phosphohexomutase, alpha/beta/alpha domain I||Alpha-D-phosphohexomutase, alpha/beta/alpha domain II||Alpha-D-phosphohexomutase, alpha/beta/alpha I/II/III||Alpha-D-phosphohexomutase superfamily||Alpha-D-phosphohexomutase, alpha/beta/alpha domain III
Zm00001d019980	16.8443	2.07307	3.0224	0.00039915	0.0027294	-	Histidine phosphatase superfamily||Histidine phosphatase superfamily, clade-1
Zm00001d019994	6.04302	28.2009	-2.2224	5.67e-05	0.00047656	-	FAS1 domain superfamily||FAS1 domain||Fasciclin-like arabinogalactan protein
Zm00001d020004	26.9795	60.1191	-1.156	0.00017374	0.0013045	-	Sugar phosphate transporter domain||Triose phosphate/phosphoenolpyruvate translocator
Zm00001d020100	0	25.9492	-5.091	1.07e-07	1.48e-06	protein phosphatase homolog6	PPM-type phosphatase domain||PPM-type phosphatase domain superfamily||PPM-type phosphatase, divalent cation binding||Protein phosphatase 2C family
Zm00001d020137	201.799	33.5623	2.588	1.61e-29	1.29e-27	WRKY-transcription factor 79	WRKY domain||WRKY domain superfamily
Zm00001d020220	91.4066	15.0834	2.5993	2.7e-14	8.11e-13	-	Chorismate-utilising enzyme, C-terminal||ADC synthase||Isochorismate synthase
Zm00001d020251	81.3428	21.0167	1.9525	2.05e-09	3.6e-08	-	Protein of unknown function DUF761, plant
Zm00001d020264	89.2891	40.0317	1.1573	2.75e-05	0.00024685	-	Zf-FLZ domain
Zm00001d020272	284.855	31.2391	3.1888	1.83e-50	2.83e-48	trehalose-6-phosphate phosphatase8	Trehalose-phosphatase||HAD-like superfamily||HAD-superfamily hydrolase, subfamily IIB||HAD superfamily
Zm00001d020309	2.42672	17.6926	-2.8661	0.00025215	0.001816	-	Enolase||Enolase-like superfamily||Enolase, C-terminal TIM barrel domain||Enolase-like, N-terminal||Enolase, N-terminal||Enolase, conserved site||Enolase-like, C-terminal domain superfamily
Zm00001d020332	41.3495	96.5051	-1.2227	6.97e-07	8.55e-06	GRMZM2G315431	Zinc finger, RING/FYVE/PHD-type||Armadillo||Armadillo-like helical||U box domain||Armadillo-type fold
Zm00001d020339	33.1414	207.522	-2.6466	2.15e-33	2.11e-31	-	Endo-1,3(4)-beta-glucanase
Zm00001d020345	40.6357	117.093	-1.5268	1.33e-10	2.66e-09	-	Xanthine/uracil/vitamin C permease
Zm00001d020348	17.1536	45.0715	-1.3937	0.00018842	0.0014011	-	Protein of unknown function DUF4228, plant
Zm00001d020380	18.4621	58.4392	-1.6624	1.49e-06	1.71e-05	-	Serine aminopeptidase, S33||Alpha/Beta hydrolase fold||Alpha/beta hydrolase fold-1
Zm00001d020396	289.351	100.508	1.5255	3.75e-21	1.89e-19	trehalose-6-phosphate synthase13	HAD superfamily||Glycosyl transferase, family 20||HAD-superfamily hydrolase, subfamily IIB||HAD-like superfamily||Trehalose-phosphatase
Zm00001d020402	597.117	146.438	2.0277	2.38e-62	4.63e-60	-	Alcohol dehydrogenase, N-terminal||GroES-like superfamily
Zm00001d020403	75.4901	13.4392	2.4898	1.51e-11	3.36e-10	-	Leucine-rich repeat domain superfamily||Protein kinase-like domain superfamily||Protein kinase domain||Leucine-rich repeat-containing N-terminal, plant-type
Zm00001d020408	0	12.2597	-6.0093	0.00024123	0.0017502	MYB-transcription factor 159	SANT/Myb domain||Myb domain||Homeobox-like domain superfamily
Zm00001d020431	27.265	7.32724	1.8957	0.00067499	0.0043561	-	Zinc finger, RING-type||Transmembrane Fragile-X-F-associated protein||Zinc finger, RING/FYVE/PHD-type
Zm00001d020437	17.6056	1.60842	3.4523	0.00012005	0.00093593	-	Rubisco LSMT, substrate-binding domain superfamily||Rubisco LSMT methyltransferase, plant||Rubisco LSMT, substrate-binding domain||SET domain
Zm00001d020450	65.474	138.932	-1.0854	5.33e-08	7.67e-07	-	Ribosomal protein L34e, conserved site||Ribosomal protein L34Ae superfamily||Ribosomal protein L34Ae
Zm00001d020463	9.37381	57.0095	-2.6045	3.89e-10	7.37e-09	-	Major facilitator, sugar transporter-like||MFS transporter superfamily||Major facilitator superfamily domain||Sugar/inositol transporter||Sugar transporter, conserved site
Zm00001d020470	108.869	38.2804	1.5079	9.57e-09	1.51e-07	-	Protein of unknown function DUF868, plant
Zm00001d020497	51.0564	14.2256	1.8436	5.07e-06	5.29e-05	-	Protein kinase domain||NAF domain||Protein kinase-like domain superfamily||NAF/FISL domain||Calcium/calmodulin-dependent/calcium-dependent protein kinase||Serine/threonine-protein kinase, active site||Protein kinase, ATP binding site
Zm00001d020510	33.4269	93.467	-1.4834	1.87e-08	2.85e-07	-	Cytochrome c oxidase copper chaperone||Cysteine alpha-hairpin motif superfamily
Zm00001d020511	81.8424	245.659	-1.5857	1.25e-21	6.54e-20	-	Ubiquitin domain||Ubiquitin conserved site||Ubiquitin-like domain superfamily||Ubiquitin||Nedd8-like ubiquitin
Zm00001d020555	30.9764	8.11358	1.9328	0.00024003	0.0017442	-	WAT1-related protein||EamA domain
Zm00001d020556	88.0758	27.915	1.6577	2.92e-08	4.33e-07	-	WAT1-related protein||EamA domain
Zm00001d020607	51.7939	15.4766	1.7427	1.02e-05	0.00010077	-	Dormancy/auxin associated protein
Zm00001d020614	225.281	107.121	1.0725	4.34e-10	8.17e-09	ZIM-transcription factor 28	CO/COL/TOC1, conserved site||-||Tify domain
Zm00001d020631	57.2659	139.754	-1.2871	5.51e-10	1.02e-08	-	Protein kinase domain||Protein kinase-like domain superfamily||Serine/threonine-protein kinase, active site||Serine-threonine/tyrosine-protein kinase, catalytic domain
Zm00001d020638	8.08908	30.6672	-1.9226	0.00012339	0.00095863	-//-	-//-
Zm00001d020639	42.9197	104.297	-1.281	9.27e-08	1.29e-06	-	RelA/SpoT||HD/PDEase domain
Zm00001d020670	104.777	22.6251	2.2113	1.48e-13	4.08e-12	Homeobox-transcription factor 11	Homeobox-like domain superfamily||Leucine zipper, homeobox-associated||HD-ZIP protein, N-terminal||Homeobox, conserved site||Homeobox domain
Zm00001d020711	85.4349	33.4194	1.3541	3.02e-06	3.28e-05	-	Basic-leucine zipper domain
Zm00001d020714	28.4307	68.3042	-1.2645	1.86e-05	0.00017403	HSF-transcription factor 21	Heat shock factor (HSF)-type, DNA-binding||Winged helix DNA-binding domain superfamily||Heat shock transcription factor family||Winged helix-like DNA-binding domain superfamily
Zm00001d020725	7.44671	26.5568	-1.8344	0.00052906	0.0034828	-//-	-//-
Zm00001d020738	22.6732	3.57426	2.6653	0.00012063	0.00093918	-	Alpha/Beta hydrolase fold||Alpha/beta hydrolase fold-3
Zm00001d020741	7.99391	33.8483	-2.0821	2.23e-05	0.00020438	-	Lipase, GDXG, putative serine active site||Alpha/Beta hydrolase fold||Alpha/beta hydrolase fold-3
Zm00001d020780	49.1293	176.14	-1.8421	3.56e-19	1.57e-17	glutathione transferase23	Glutathione S-transferase, C-terminal domain superfamily||Glutathione S-transferase, C-terminal-like||Glutathione S-transferase, N-terminal||Glutathione S-transferase, C-terminal||Thioredoxin-like superfamily
Zm00001d020867	82.7941	35.3137	1.2293	2.16e-05	0.00019896	-	PA domain||Peptidase S8, subtilisin-related||Peptidase S8, subtilisin, Ser-active site||Peptidase S8/S53 domain superfamily||Peptidase S8/S53 domain||Cucumisin-like catalytic domain
Zm00001d020903	179.316	407.43	-1.1841	2.43e-23	1.42e-21	-	FAS1 domain superfamily||FAS1 domain
Zm00001d020915	15.631	46.6441	-1.5773	3.36e-05	0.00029667	-	Pirin, N-terminal domain||Pirin||Pirin, C-terminal domain||RmlC-like cupin domain superfamily||RmlC-like jelly roll fold
Zm00001d020957	78.6544	14.1183	2.478	6.53e-12	1.5e-10	-	NAD-dependent epimerase/dehydratase||NAD(P)-binding domain||NAD(P)-binding domain superfamily
Zm00001d020963	25.433	56.6521	-1.1554	0.00026919	0.0019237	-	Hydroxymethylglutaryl-CoA reductase, class I/II||Hydroxymethylglutaryl-CoA reductase, class I/II, NAD/NADP-binding domain superfamily||Hydroxymethylglutaryl-CoA reductase, eukaryotic/archaeal type||Hydroxymethylglutaryl-CoA reductase, class I/II, substrate-binding domain superfamily||Hydroxymethylglutaryl-CoA reductase, N-terminal||Hydroxymethylglutaryl-CoA reductase, class I/II, conserved site||…
Zm00001d020971	137.8	57.9031	1.2509	2.71e-08	4.03e-07	iojap striping1	Protein Iojap/ribosomal silencing factor RsfS
Zm00001d021006	140.131	69.8411	1.0046	3.32e-06	3.58e-05	-//-	-//-
Zm00001d021018	52.9597	116.557	-1.1381	2.39e-07	3.15e-06	-	Ribosomal protein L32e superfamily||Ribosomal protein L32e
Zm00001d021020	43.7762	112.947	-1.3674	5.54e-09	9.09e-08	-	Ribosomal protein L32e superfamily||Ribosomal protein L32e
Zm00001d021025	42.7769	10.1867	2.0702	6.12e-06	6.29e-05	-	GroES-like superfamily||Polyketide synthase, enoylreductase domain||Alcohol dehydrogenase, N-terminal||NAD(P)-binding domain superfamily
Zm00001d021123	32.166	73.0937	-1.1842	2.49e-05	0.00022542	-//-	-//-
Zm00001d021205	101.232	4.43209	4.5135	7.7e-24	4.65e-22	AP2-EREBP-transcription factor 36	DNA-binding domain superfamily||AP2/ERF domain superfamily||AP2/ERF domain
Zm00001d021208	155.739	17.6569	3.1408	5.45e-28	3.98e-26	AP2-EREBP-transcription factor 115	AP2/ERF domain superfamily||AP2/ERF domain||DNA-binding domain superfamily
Zm00001d021240	10.7775	38.8165	-1.8486	2.54e-05	0.0002298	-	Rab-GTPase-TBC domain superfamily||Rab-GTPase-TBC domain
Zm00001d021245	34.3072	5.28991	2.6972	1.93e-06	2.17e-05	-	Rhodanese-like domain superfamily||Rhodanese-like domain
Zm00001d021291	37.7094	7.43447	2.3426	4.3e-06	4.54e-05	-	Signal transduction response regulator, receiver domain||CheY-like superfamily||CCT domain
Zm00001d021295	59.9306	20.9452	1.5167	1.9e-05	0.00017689	-	Rossmann-like alpha/beta/alpha sandwich fold||DNA photolyase, N-terminal||Cryptochrome/photolyase, N-terminal domain superfamily||Alpha/beta hydrolase fold-1||Alpha/Beta hydrolase fold
Zm00001d021340	65.1647	29.5592	1.1405	0.00040305	0.0027474	-	At4g14100-like
Zm00001d021358	31.4284	8.18506	1.941	0.00020703	0.001523	-	Decaprenyl diphosphate synthase-like||Decaprenyl diphosphate synthase-like superfamily||Di-trans-poly-cis-decaprenylcistransferase-like, conserved site
Zm00001d021371	80.8908	28.058	1.5276	5.86e-07	7.27e-06	-	CDC50/LEM3 family
Zm00001d021396	50.0333	16.2629	1.6213	3.94e-05	0.00034284	-	Major facilitator superfamily domain||Major facilitator superfamily||MFS transporter superfamily
Zm00001d021403	38.4469	10.6156	1.8567	6.94e-05	0.00057249	indeterminate1 domain7	Zinc finger, double-stranded RNA binding||Zinc finger C2H2 superfamily||Zinc finger C2H2-type
Zm00001d021413	39.9934	102.617	-1.3594	3.14e-08	4.62e-07	-	Membrane transport protein
Zm00001d021414	106.157	40.0317	1.407	8.01e-08	1.13e-06	-	Zinc finger, RING-type||Zinc finger, RING/FYVE/PHD-type
Zm00001d021435	8913.07	2269.3	1.9737	0	0	light harvesting chlorophyll a/b binding protein2	Chlorophyll a/b binding domain superfamily||Chlorophyll A-B binding protein||Chlorophyll A-B binding protein, plant
Zm00001d021445	60.2874	121.06	-1.0058	1.69e-06	1.92e-05	-	Ribosomal protein L2, domain 2||Translation protein SH3-like domain superfamily||Ribosomal protein L14e domain
Zm00001d021473	38.0663	10.7943	1.8182	9.61e-05	0.00076825	-	Serine-threonine/tyrosine-protein kinase, catalytic domain||Serine/threonine-protein kinase, active site||Protein kinase-like domain superfamily||ACT domain||Protein kinase domain
Zm00001d021508	71.2077	177.963	-1.3215	9.47e-13	2.41e-11	60S ribosomal protein L15	Ribosomal protein L23/L15e core domain superfamily||Ribosomal protein L15e||Ribosomal protein L15e, conserved site||Ribosomal protein L15e core domain superfamily
Zm00001d021518	40.6595	14.7974	1.4582	0.00063455	0.0041199	-	FKBP-type peptidyl-prolyl cis-trans isomerase domain||Peptidyl-prolyl cis-trans isomerase, FKBP-type
Zm00001d021519	18.367	2.71644	2.7573	0.00042241	0.0028623	-	Xanthine/uracil/vitamin C permease
Zm00001d021525	46.5836	13.0461	1.8362	1.39e-05	0.00013441	-	FAD/NAD(P)-binding domain superfamily||FAD-binding domain
Zm00001d021554	53.3641	107.621	-1.012	5.73e-06	5.93e-05	-	ATP synthase, F1 complex, delta/epsilon subunit||F0F1 ATP synthase delta/epsilon subunit, N-terminal||ATP synthase, F1 complex, delta/epsilon subunit, N-terminal
Zm00001d021574	46.2981	210.703	-2.1862	1.17e-27	8.43e-26	-	Organic solute transporter subunit alpha/Transmembrane protein 184
Zm00001d021582	38.0187	82.3153	-1.1145	1.93e-05	0.00017961	-	Protein phosphatase 2C family||PPM-type phosphatase domain superfamily||PPM-type phosphatase domain
Zm00001d021595	60.1209	16.4416	1.8705	5.7e-07	7.1e-06	-	PUA-like superfamily||Lon, substrate-binding domain
Zm00001d021596	227.018	97.6846	1.2166	3.1e-12	7.5e-11	adenosine 5'-phosphosulfate reductase-like1	Rossmann-like alpha/beta/alpha sandwich fold||-||Thioredoxin domain||Phosphoadenosine phosphosulphate reductase||Thioredoxin-independent 5'-adenylylsulphate reductase||Adenosine 5'-phosphosulphate reductase||Thioredoxin-like superfamily
Zm00001d021615	72.7065	26.9142	1.4337	6.54e-06	6.68e-05	cysteine protease4	Peptidase C1A, papain C-terminal||Papain-like cysteine peptidase superfamily||Peptidase C1A, propeptide||Cysteine peptidase, histidine active site||Peptidase C1A||Cysteine peptidase, cysteine active site
Zm00001d021632	3.66388	24.019	-2.7127	3.34e-05	0.0002947	-//-	-//-
Zm00001d021645	150.766	57.2597	1.3967	2.03e-10	4e-09	-	Ankyrin repeat-containing domain superfamily||Ankyrin repeat-containing domain
Zm00001d021652	143.7	369.65	-1.3631	6.71e-26	4.52e-24	ribosomal protein L44	Zinc-binding ribosomal protein||Ribosomal protein L44e
Zm00001d021653	224.186	96.0762	1.2224	3.48e-12	8.33e-11	-	Triose phosphate/phosphoenolpyruvate translocator||Sugar phosphate transporter domain
Zm00001d021665	102.184	4.6108	4.47	6.01e-24	3.66e-22	-//-	-//-
Zm00001d021673	36.8053	10.6156	1.7937	0.00014588	0.0011133	-//-	-//-
Zm00001d021729	26.9081	69.5194	-1.3694	4.68e-06	4.91e-05	kinase interacting kinase1	Protein kinase domain||Protein kinase-like domain superfamily||Tyrosine-protein kinase, catalytic domain||S-locus glycoprotein domain||Bulb-type lectin domain||Serine/threonine-protein kinase, active site||EGF-like domain||Bulb-type lectin domain superfamily||PAN/Apple domain||Serine-threonine/tyrosine-protein kinase, catalytic domain||S-receptor-like serine/threonine-protein kinase
Zm00001d021731	70.4701	16.3701	2.1059	4.34e-09	7.27e-08	-	Nucleotide-diphospho-sugar transferases||Cellulose synthase
Zm00001d021763	3872.57	1620.54	1.2568	7.99e-193	7.4e-190	photosystem II subunit29	Chlorophyll A-B binding protein||Chlorophyll a/b binding domain superfamily||Chlorophyll A-B binding protein, plant
Zm00001d021781	183.36	83.0301	1.143	2.75e-09	4.71e-08	-	Major facilitator, sugar transporter-like||Major facilitator superfamily domain||MFS transporter superfamily
Zm00001d021784	4799.58	1522.6	1.6564	0	0	-	Chlorophyll A-B binding protein||Chlorophyll a/b binding domain superfamily||Chlorophyll A-B binding protein, plant
Zm00001d021803	7.54188	42.4622	-2.4932	1.32e-07	1.81e-06	-//-	-//-
Zm00001d021816	86.7911	9.90071	3.1319	2.92e-16	1.04e-14	-//-	-//-
Zm00001d021850	376.023	28.7728	3.708	1.13e-74	2.55e-72	-	Cupredoxin||Phytocyanin||Phytocyanin domain||Blue (type 1) copper protein, binding site
Zm00001d021858	111.368	44.8213	1.3131	1.99e-07	2.65e-06	-	Protein time for coffee
Zm00001d021861	52.6504	132.069	-1.3268	6.96e-10	1.28e-08	-	SNARE associated Golgi protein
Zm00001d021900	32.2136	69.9126	-1.1179	7.92e-05	0.00064389	-	Vacuolar protein sorting-associated protein 62
Zm00001d021906	735.773	190.723	1.9478	2e-72	4.3e-70	-	Chlorophyll A-B binding protein, plant||Chlorophyll a/b binding domain superfamily||Chlorophyll A-B binding protein
Zm00001d021935	17.0584	180.536	-3.4037	1.74e-36	1.86e-34	-	Sugar transporter, conserved site||Sugar/inositol transporter||Major facilitator superfamily domain||MFS transporter superfamily||Major facilitator, sugar transporter-like
Zm00001d021936	47.1546	208.88	-2.1472	7.01e-27	4.89e-25	-	Sugar/inositol transporter||Sugar transporter, conserved site||Major facilitator, sugar transporter-like||MFS transporter superfamily||Major facilitator superfamily domain
Zm00001d021946	58.3841	16.5846	1.8157	1.4e-06	1.62e-05	GRAS-transcription factor 38	Transcription factor GRAS||Chitin-inducible gibberellin-responsive protein 2
Zm00001d021952	147.34	73.3081	1.0071	1.77e-06	2e-05	-	C2 domain superfamily||C2 domain
Zm00001d021958	131.9	276.04	-1.0654	4.04e-14	1.18e-12	-	NADH dehydrogenase ubiquinone Fe-S protein 4, mitochondrial||NADH dehydrogenase ubiquinone Fe-S protein 4-like superfamily
Zm00001d021965	56.3143	5.1112	3.4618	5.72e-12	1.33e-10	-	Plant peroxidase||Peroxidases heam-ligand binding site||Secretory peroxidase||Haem peroxidase, plant/fungal/bacterial||Peroxidase, active site||Haem peroxidase
Zm00001d021978	24.6003	67.3749	-1.4535	2.53e-06	2.79e-05	-	Armadillo-type fold||Armadillo-like helical||Armadillo
Zm00001d022006	21.674	3.50278	2.6294	0.00019095	0.0014163	-	Protein of unknown function DUF620
Zm00001d022032	42.1108	189.114	-2.167	9.56e-25	6.13e-23	ribosome-inactivating protein2	Ribosome-inactivating protein, subdomain 1||Ribosome-inactivating protein superfamily||Ribosome-inactivating protein||Ribosome-inactivating protein, subdomain 2||Ribosome-inactivating protein type 1/2
Zm00001d022041	14.0131	73.0579	-2.3823	1.51e-11	3.36e-10	-	Protein kinase, ATP binding site||Serine/threonine-protein kinase, active site||Protein kinase domain||Protein kinase-like domain superfamily
Zm00001d022071	20.0799	58.2605	-1.5368	5.32e-06	5.53e-05	-	Nuclear transport factor 2, eukaryote||RNA recognition motif domain||Nucleotide-binding alpha-beta plait domain superfamily||NTF2-like domain superfamily||RNA-binding domain superfamily||Nuclear transport factor 2
Zm00001d022124	171.631	399.817	-1.22	6.47e-24	3.93e-22	-	Ribosomal protein L15, conserved site||Ribosomal L18e/L15P superfamily||Ribosomal protein L18e/L15P||Ribosomal protein L15
Zm00001d022132	62.7855	246.946	-1.9757	1.47e-28	1.11e-26	-	von Willebrand factor A-like domain superfamily||von Willebrand factor, type A
Zm00001d022166	45.4654	10.2939	2.143	1.85e-06	2.08e-05	-	EF-hand domain pair||Serine/threonine-protein kinase, active site||Protein kinase, ATP binding site||Protein kinase-like domain superfamily||Protein kinase domain
Zm00001d022181	218.667	510.655	-1.2236	3.23e-30	2.67e-28	-	DAHP synthetase, class II||Aldolase-type TIM barrel
Zm00001d022184	15.512	42.5695	-1.4564	0.00017998	0.0013464	-	Pentatricopeptide repeat||Microsomal signal peptidase 12kDa subunit||Twin-arginine translocation pathway, signal sequence||Tetratricopeptide-like helical domain superfamily
Zm00001d022203	40.7785	9.57903	2.0899	8.87e-06	8.85e-05	-	FAD/NAD(P)-binding domain superfamily||Amine oxidase
Zm00001d022237	655.358	193.904	1.7569	3.58e-56	6.39e-54	RNA binding protein 1	RNA recognition motif domain||Nucleotide-binding alpha-beta plait domain superfamily||RNA-binding domain superfamily
Zm00001d022244	33.6648	68.4114	-1.023	0.00026549	0.0019009	-	Ribosomal protein L37, mitochondrial
Zm00001d022264	147.792	365.433	-1.306	3.63e-24	2.25e-22	proteolipid membrane potential regulator5	Proteolipid membrane potential modulator
Zm00001d022274	57.8131	7.57744	2.9316	1.05e-10	2.13e-09	-	Histidine kinase domain||PDK/BCKDK protein kinase||Alpha-ketoacid/pyruvate dehydrogenase kinase, N-terminal domain superfamily||Histidine kinase/HSP90-like ATPase superfamily||Signal transduction histidine kinase-related protein, C-terminal||Branched-chain alpha-ketoacid dehydrogenase kinase/Pyruvate dehydrogenase kinase, N-terminal||Histidine kinase/HSP90-like ATPase
Zm00001d022277	19.9372	208.237	-3.3847	1.22e-41	1.57e-39	-	Six-bladed beta-propeller, TolB-like||WD40-like Beta Propeller
Zm00001d022307	32.3801	75.2382	-1.2164	1.28e-05	0.0001237	-	GroES chaperonin superfamily||GroES-like superfamily||GroES chaperonin family
Zm00001d022324	97.521	243.372	-1.3194	7.57e-17	2.82e-15	-	Hexapeptide repeat||Trimeric LpxA-like superfamily
Zm00001d022334	11.3009	56.5091	-2.322	5e-09	8.26e-08	-	P-loop containing nucleoside triphosphate hydrolase||Sulfotransferase domain
Zm00001d022341	115.793	245.981	-1.087	4.26e-13	1.12e-11	-	NADH:ubiquinone oxidoreductase, 51kDa subunit, conserved site||Soluble ligand binding domain||NADH-ubiquinone oxidoreductase 51kDa subunit, FMN-binding domain||NADH ubiquinone oxidoreductase, F subunit||NADH-ubiquinone oxidoreductase 51kDa subunit, iron-sulphur binding domain||NADH-ubiquinone oxidoreductase 51kDa subunit, iron-sulphur binding domain superfamily||NADH-ubiquinone oxidoreductase 51k…
Zm00001d022374	61.5246	21.4456	1.5205	1.42e-05	0.0001363	-	Peptidase S10, serine carboxypeptidase||Alpha/Beta hydrolase fold||Serine carboxypeptidases, histidine active site||Serine carboxypeptidase, serine active site
Zm00001d022421	167.087	691.191	-2.0485	2.8e-80	7.11e-78	-	Ricin B, lectin domain||Ricin B-like lectins
Zm00001d022435	153.145	12.5457	3.6096	7.47e-31	6.44e-29	-//-	-//-
Zm00001d022457	125.333	431.521	-1.7837	8.21e-43	1.07e-40	peroxidase3	Peroxidases heam-ligand binding site||Plant peroxidase||Haem peroxidase, plant/fungal/bacterial||Secretory peroxidase||Peroxidase, active site||Haem peroxidase
Zm00001d022510	300.485	120.202	1.3218	8.81e-18	3.5e-16	-	DPE2, CBM20 domain 1||Immunoglobulin-like fold||Carbohydrate binding module family 20||Carbohydrate-binding-like fold||DPE2, CBM20 domain 2||Glycoside hydrolase, family 77||Glycoside hydrolase superfamily
Zm00001d022518	71.8738	25.0198	1.5224	2.64e-06	2.89e-05	-	Thioredoxin-like superfamily||Thioredoxin domain
Zm00001d022546	94.9515	272.538	-1.5212	1.45e-22	8.07e-21	-	EF-Hand 1, calcium-binding site||EF-hand domain pair||Alpha/Beta hydrolase fold||EF-hand domain||Serine hydrolase FSH
Zm00001d022557	53.2928	204.805	-1.9422	1.74e-23	1.03e-21	nicotianamine synthase5	S-adenosyl-L-methionine-dependent methyltransferase||Nicotianamine synthase
Zm00001d022581	16.0592	40.4964	-1.3344	0.00060532	0.0039497	-	AMP deaminase||Metal-dependent hydrolase||Phospholipase C, phosphatidylinositol-specific, Y domain||Adenosine/AMP deaminase active site||Adenosine/AMP deaminase domain
Zm00001d022597	88.052	41.3542	1.0903	7.57e-05	0.00061863	-	Zinc finger, RING/FYVE/PHD-type||Zinc finger, RING-type
Zm00001d022599	53.7686	21.0882	1.3503	0.00021906	0.0016019	plastid transcriptionally active chromosome 2 homolog	Smr domain||Pentatricopeptide repeat||Tetratricopeptide-like helical domain superfamily||Pentacotripeptide-repeat region of PRORP
Zm00001d023223	28.7876	7.64892	1.9121	0.000441	0.0029663	-	Ferritin||Ferritin-like||Ferritin-like superfamily||Ferritin, conserved site||Ferritin-like diiron domain||Ferritin/DPS protein domain
Zm00001d023265	30.5006	8.14932	1.9041	0.00031012	0.0021925	-	Leucine-rich repeat domain superfamily||NB-ARC||P-loop containing nucleoside triphosphate hydrolase||Virus X resistance protein-like, coiled-coil domain
Zm00001d023293	32.9511	72.5218	-1.1381	4.6e-05	0.00039491	-	Ribosomal protein S9||Ribosomal protein S5 domain 2-type fold, subgroup||Ribosomal protein S5 domain 2-type fold||Ribosomal protein S9, conserved site
Zm00001d023294	10.9916	36.1001	-1.7156	0.00011122	0.00087396	NAC-transcription factor 25	NAC domain superfamily||NAC domain
Zm00001d023314	54.2682	10.9372	2.3109	4.56e-08	6.61e-07	-	BTB/POZ domain||NPH3 domain||SKP1/BTB/POZ domain superfamily||Root phototropism protein 2
Zm00001d023343	1153.38	2917.74	-1.339	1.56e-187	1.31e-184	phospholipid transfer protein homolog1	Plant lipid transfer protein/Par allergen||Bifunctional inhibitor/plant lipid transfer protein/seed storage helical domain||Bifunctional inhibitor/plant lipid transfer protein/seed storage helical domain superfamily
Zm00001d023434	90.0743	39.4599	1.1907	1.6e-05	0.00015261	-	Rho GTPase activation protein||CRIB domain||CRIB domain superfamily||Rho GTPase-activating protein domain
Zm00001d023437	255.781	41.9619	2.6078	2.85e-37	3.11e-35	glycine decarboxylase1	Pyridoxal phosphate-dependent transferase, major domain||Pyridoxal phosphate-dependent transferase||Glycine cleavage system P protein||Pyridoxal phosphate-dependent transferase domain 1||Glycine dehydrogenase (decarboxylating)
Zm00001d023461	105.753	51.2907	1.0439	2.95e-05	0.00026386	-//-	-//-
Zm00001d023534	113.818	51.8268	1.135	3.21e-06	3.47e-05	5-formyltetrahydrofolate cyclo-ligase1	NagB/RpiA transferase-like||5-formyltetrahydrofolate cyclo-ligase-like domain superfamily||5-formyltetrahydrofolate cyclo-ligase
Zm00001d023535	4.7107	136.108	-4.8527	1.12e-33	1.11e-31	AP2-EREBP-transcription factor 28	DNA-binding domain superfamily||AP2/ERF domain superfamily||AP2/ERF domain
Zm00001d023536	179.482	72.5575	1.3066	4.85e-11	1.02e-09	oil yellow1	Magnesium chelatase, ATPase subunit I||Magnesium chelatase ChlI domain||AAA+ ATPase domain||P-loop containing nucleoside triphosphate hydrolase
Zm00001d023559	2557.89	1069.03	1.2587	3.01e-128	1.59e-125	-	Fructose-bisphosphate aldolase, class-I||Fructose-bisphosphate aldolase class-I active site||Aldolase-type TIM barrel
Zm00001d023664	21.5074	80.7069	-1.9079	5.73e-10	1.06e-08	-	GRAM domain||PH-like domain superfamily||GEM-like protein
Zm00001d023699	191.545	47.1445	2.0225	4.47e-21	2.24e-19	-	Glycine cleavage system H-protein/Simiate||Glycine cleavage system H-protein||Biotin/lipoyl attachment||2-oxo acid dehydrogenase, lipoyl-binding site||Glycine cleavage system H-protein, subgroup||Single hybrid motif
Zm00001d023707	693.591	331.155	1.0666	1.14e-27	8.26e-26	thioredoxin M1	Thioredoxin, conserved site||Thioredoxin domain||Thioredoxin-like superfamily||Thioredoxin
Zm00001d023735	61.2153	181.001	-1.564	4.58e-16	1.6e-14	-//-	-//-
Zm00001d023830	138.561	299.237	-1.1108	4.42e-16	1.56e-14	-	UspA||Universal stress protein A||Rossmann-like alpha/beta/alpha sandwich fold
Zm00001d023868	26.0754	5.57585	2.2254	0.00021464	0.0015739	-	Kelch-type beta propeller||Kelch repeat type 1||Galactose oxidase/kelch, beta-propeller
Zm00001d023979	13.0139	39.4956	-1.6016	0.00011476	0.00089992	diacylglycerol kinase5	Diacylglycerol kinase||Diacylglycerol kinase, catalytic domain||Inorganic polyphosphate/ATP-NAD kinase, N-terminal||Diacylglycerol kinase, accessory domain||NAD kinase/diacylglycerol kinase-like domain superfamily||Protein kinase C-like, phorbol ester/diacylglycerol-binding domain
Zm00001d024037	39.7554	254.523	-2.6786	4.65e-41	5.82e-39	beta-glucosidase2	Glycoside hydrolase family 1, active site||Glycoside hydrolase family 1||Glycoside hydrolase superfamily||Glycosyl hydrolases family 1, N-terminal conserved site
Zm00001d024148	826.371	255.31	1.6945	7.9e-67	1.64e-64	-//-	-//-
Zm00001d024187	42.2535	105.655	-1.3222	3.75e-08	5.48e-07	-	Clp, N-terminal||P-loop containing nucleoside triphosphate hydrolase||Clp, N-terminal domain superfamily
Zm00001d024241	35.7585	6.32645	2.4988	3.27e-06	3.52e-05	-//-	-//-
Zm00001d024248	74.3957	26.0206	1.5156	1.92e-06	2.15e-05	-	Pentatricopeptide repeat||Tetratricopeptide-like helical domain superfamily
Zm00001d024265	1.49886	19.301	-3.6867	2.15e-05	0.00019775	-	Leucine-rich repeat domain superfamily||F-box-like domain superfamily||F-box domain
Zm00001d024314	92.1203	204.877	-1.1532	4.57e-12	1.07e-10	-	NAD(P)-binding domain superfamily||Alcohol dehydrogenase, zinc-type, conserved site||Alcohol dehydrogenase, C-terminal||GroES-like superfamily||Polyketide synthase, enoylreductase domain||Alcohol dehydrogenase, N-terminal
Zm00001d024324	224.567	64.6584	1.7962	5.92e-21	2.94e-19	AP2-EREBP-transcription factor 54	AP2/ERF domain superfamily||AP2/ERF domain||AP2/ERF transcription factor ERF/PTI6||DNA-binding domain superfamily
Zm00001d024372	198.182	77.5258	1.3541	1.14e-12	2.89e-11	-	Chlorophyll A-B binding protein, plant||Chlorophyll A-B binding protein||Chlorophyll a/b binding domain superfamily
Zm00001d024386	24.2434	56.9023	-1.2309	0.0001285	0.00099503	xyloglucan endo-transglycosylase/hydrolase1	-||Xyloglucan endotransglucosylase/hydrolase||Glycoside hydrolase family 16||Beta-glucanase||Concanavalin A-like lectin/glucanase domain superfamily||Xyloglucan endo-transglycosylase, C-terminal
Zm00001d024425	71.517	244.301	-1.7723	9.08e-25	5.85e-23	-	Vacuolar protein sorting-associated protein Ist1
Zm00001d024437	0	14.4043	-4.5414	0.0001006	0.00079939	-//-	-//-
Zm00001d024507	127.712	23.9118	2.4171	6.58e-18	2.64e-16	sigma factor 1A	RNA polymerase sigma-70 region 2||RNA polymerase sigma factor, region 2||RNA polymerase sigma-70 region 4||RNA polymerase sigma-70 region 3||RNA polymerase sigma-70 like domain||RNA polymerase sigma factor, region 3/4-like||Winged helix-like DNA-binding domain superfamily||RNA polymerase sigma-70
Zm00001d024511	172.964	353.137	-1.0298	8.16e-17	3.02e-15	-	Ribosomal protein S3, C-terminal||Ribosomal protein S3, eukaryotic/archaeal||Ribosomal protein S3, C-terminal domain superfamily||Ribosomal protein S3, conserved site||K homology domain superfamily, prokaryotic type||K Homology domain, type 2||K homology domain-like, alpha/beta
Zm00001d024523	62.2383	27.8078	1.1623	0.00044194	0.0029716	ramosa1 enhancer locus2	WD40 repeat||Topless family||Quinoprotein alcohol dehydrogenase-like superfamily||WD40/YVTN repeat-like-containing domain superfamily||Soluble quinoprotein glucose/sorbosone dehydrogenase||Cytochrome cd1-nitrite reductase-like, haem d1 domain superfamily||Nitrous oxide reductase, N-terminal||WD40 repeat, conserved site||WD40-repeat-containing domain superfamily||CTLH, C-terminal LisH motif||LIS1 …
Zm00001d024571	134.326	304.241	-1.1795	9.81e-18	3.87e-16	-	Ribosomal protein L34Ae||Ribosomal protein L34Ae superfamily||Ribosomal protein L34e, conserved site
Zm00001d024583	81.6045	36.4932	1.161	5.83e-05	0.00048875	-	RNA polymerase Rpb1, domain 5||RNA polymerase Rpb1, funnel domain superfamily||RNA polymerase Rpb1, domain 4||RNA polymerase, alpha subunit||RNA polymerase Rpb1, domain 7 superfamily||RNA polymerase Rpb1, domain 6||RNA polymerase Rpb1, domain 1||RNA polymerase Rpb1, domain 3||RNA polymerase II, heptapeptide repeat, eukaryotic||RNA polymerase Rpb1, domain 7||RNA polymerase, N-terminal
Zm00001d024635	66.0449	30.5242	1.1135	0.00048313	0.0032135	-	HSP40/DnaJ peptide-binding||Chaperone DnaJ, C-terminal||Heat shock protein DnaJ, cysteine-rich domain superfamily||Chaperone DnaJ||DnaJ domain, conserved site||Chaperone J-domain superfamily||DnaJ domain||Heat shock protein DnaJ, cysteine-rich domain
Zm00001d024640	50.0095	17.0492	1.5525	6.97e-05	0.00057455	-	Oxidoreductase, C-terminal||NAD(P)-binding domain superfamily||Oxidoreductase, N-terminal
Zm00001d024674	213.361	59.8332	1.8343	1.51e-20	7.23e-19	-	MORF/ORRM1/DAG-like
Zm00001d024691	6.54264	27.6648	-2.0801	0.00012738	0.00098804	-	Phytocyanin domain||Phytocyanin||Cupredoxin
Zm00001d024734	211.815	454.432	-1.1013	2.53e-23	1.47e-21	-	Peroxidases heam-ligand binding site||Plant peroxidase||Haem peroxidase, plant/fungal/bacterial||Secretory peroxidase||Peroxidase, active site||Haem peroxidase
Zm00001d024763	1.47507	32.9904	-4.4832	4.36e-09	7.28e-08	-	Transferase||Chloramphenicol acetyltransferase-like domain superfamily
Zm00001d024778	441.473	2368.56	-2.4236	0	0	NaCl stress protein1	Proteolipid membrane potential modulator
Zm00001d024783	83.722	30.7744	1.4439	1.15e-06	1.35e-05	bHLH-transcription factor 117	Helix-loop-helix DNA-binding domain superfamily||Myc-type, basic helix-loop-helix (bHLH) domain
Zm00001d024804	101.708	48.61	1.0651	3.07e-05	0.00027322	-//-	-//-
Zm00001d024830	266.036	63.3359	2.0705	1.66e-29	1.32e-27	-	PDZ domain||Peptidase S1, PA clan||Peptidase S1C||PDZ superfamily
Zm00001d024839	108.18	504.221	-2.2206	6.01e-65	1.22e-62	glutathione S-transferase2	Glutathione S-transferase, C-terminal||Thioredoxin-like superfamily||Glutathione S-transferase, C-terminal domain superfamily||Glutathione S-transferase, C-terminal-like||Glutathione S-transferases Phi, C-terminal||Glutathione S-transferase, N-terminal
Zm00001d024852	13.3708	247.696	-4.2114	1.41e-56	2.56e-54	1-aminocyclopropane-1-carboxylate oxidase3	Non-haem dioxygenase N-terminal domain||Isopenicillin N synthase-like||Oxoglutarate/iron-dependent dioxygenase
Zm00001d024853	77.5362	304.384	-1.973	9.39e-35	9.52e-33	1-aminocyclopropane-1-carboxylate oxidase15	Non-haem dioxygenase N-terminal domain||Oxoglutarate/iron-dependent dioxygenase||Isopenicillin N synthase-like
Zm00001d024886	0	20.5878	-6.5872	2.42e-06	2.68e-05	-	VWA-Hint protein, Vwaint domain||von Willebrand factor, type A||von Willebrand factor A-like domain superfamily
Zm00001d024906	58.6934	21.0882	1.4768	3.39e-05	0.00029856	-	D-isomer specific 2-hydroxyacid dehydrogenase, catalytic domain||NAD(P)-binding domain superfamily||D-isomer specific 2-hydroxyacid dehydrogenase, NAD-binding domain
Zm00001d024963	58.0272	118.237	-1.0269	1.52e-06	1.75e-05	glutathione transferase22	Glutathione S-transferase, C-terminal||Thioredoxin-like superfamily||Glutathione S-transferase, C-terminal-like||Glutathione S-transferase, C-terminal domain superfamily||-||Glutathione S-transferase, N-terminal
Zm00001d024996	16.2257	243.55	-3.9079	2.04e-53	3.46e-51	-	Proteinase inhibitor I12, Bowman-Birk||Bowman-Birk type proteinase inhibitor
Zm00001d025005	3.16426	21.6958	-2.7775	6.59e-05	0.00054634	Yucca2	NAD(P)-binding domain superfamily||FAD/NAD(P)-binding domain superfamily||Flavin monooxygenase-like||Flavin monooxygenase FMO||Pyridine nucleotide-disulphide oxidoreductase, class-II
Zm00001d025011	267.344	99.0071	1.4331	5.52e-18	2.23e-16	-	START domain||START-like domain superfamily
Zm00001d025050	23.6724	55.6155	-1.2323	0.00015128	0.0011517	ethylene receptor homolog2	GAF-like domain superfamily||Histidine kinase/HSP90-like ATPase superfamily||CheY-like superfamily||Histidine kinase domain||Signal transduction histidine kinase, dimerisation/phosphoacceptor domain superfamily||Ethylene receptor||GAF domain||Signal transduction response regulator, receiver domain||Histidine kinase/HSP90-like ATPase
Zm00001d025055	1.21336	46.1437	-5.2491	1.19e-12	3e-11	protein phosphatase homolog11	Protein phosphatase 2C family||PPM-type phosphatase, divalent cation binding||PPM-type phosphatase domain superfamily||PPM-type phosphatase domain
Zm00001d025057	6.6378	33.0262	-2.3148	8.11e-06	8.15e-05	-	Aldo/keto reductase||NADP-dependent oxidoreductase domain superfamily||NADP-dependent oxidoreductase domain||Aldo/keto reductase, conserved site
Zm00001d025103	66.0925	18.336	1.8498	1.97e-07	2.62e-06	-	Copper amine oxidase, N-terminal||Copper amine oxidase, catalytic domain||Copper amine oxidase||Copper amine oxidase, N2-terminal||Copper amine oxidase, N3-terminal||Copper amine oxidase, catalytic domain superfamily
Zm00001d025166	126.523	266.712	-1.0759	7.05e-14	2.01e-12	-	NAD(P)-binding domain superfamily||Alcohol dehydrogenase, N-terminal||Polyketide synthase, enoylreductase domain||GroES-like superfamily
Zm00001d025195	51.4846	11.5091	2.1614	3.33e-07	4.32e-06	-	Alpha/Beta hydrolase fold||Peptidase S10, serine carboxypeptidase||Serine carboxypeptidase, serine active site||Serine carboxypeptidases, histidine active site
Zm00001d025241	51.8891	4.21763	3.6209	1.69e-11	3.74e-10	-	Heavy metal-associated domain, HMA||Heavy metal-associated domain superfamily
Zm00001d025333	36.6863	73.6656	-1.0057	0.00018796	0.0013988	-	ACT domain||Prephenate dehydratase||Prephenate dehydratase, conserved site
Zm00001d025338	14.2748	70.8776	-2.3119	6.49e-11	1.35e-09	-	RAB6-interacting golgin
Zm00001d025340	87.5286	31.0246	1.4963	3.15e-07	4.1e-06	-	Serine/threonine-specific protein phosphatase/bis(5-nucleosyl)-tetraphosphatase||Calcineurin-like phosphoesterase domain, ApaH type||Metallo-dependent phosphatase-like
Zm00001d025406	26.3133	3.43129	2.939	1.28e-05	0.000124	H3C2	Histone H3/CENP-A||Histone-fold||Histone H2A/H2B/H3
Zm00001d025412	19.1521	50.5401	-1.3999	7.28e-05	0.00059735	-	Aldolase-type TIM barrel||Nicotinate phosphoribosyltransferase pncB-type||Nicotinate phosphoribosyltransferase family||Nicotinate phosphoribosyltransferase-like, C-terminal
Zm00001d025413	186.311	400.854	-1.1054	7.18e-21	3.52e-19	-	Winged helix-like DNA-binding domain superfamily||Plectin/S10, N-terminal||40S Ribosomal protein S10
Zm00001d025526	92.1679	41.4972	1.1513	2.22e-05	0.0002038	serine carboxypeptidase1	Alpha/Beta hydrolase fold||Peptidase S10, serine carboxypeptidase
Zm00001d025545	112.771	38.4948	1.5507	2.41e-09	4.2e-08	zeaxanthin epoxidase2	Zeaxanthin epoxidase||SMAD/FHA domain superfamily||FAD-binding domain||Forkhead-associated (FHA) domain||FAD/NAD(P)-binding domain superfamily
Zm00001d025614	0	12.5099	-4.3946	0.00031955	0.0022498	-	BAG domain superfamily||BAG domain||IQ motif, EF-hand binding site
Zm00001d025640	19.8182	2.75218	2.8482	0.00019444	0.0014387	GNAT-transcription factor 41	Acyl-CoA N-acyltransferase||GNAT domain
Zm00001d025665	11.753	38.9237	-1.7276	5.53e-05	0.00046639	-	Amino acid transporter, transmembrane domain
Zm00001d025690	14.2986	45.0715	-1.6563	2.48e-05	0.00022508	-	Isocitrate dehydrogenase NAD-dependent||Isopropylmalate dehydrogenase-like domain
Zm00001d025707	469.167	35.3495	3.7303	4.16e-93	1.28e-90	-	BTB/POZ domain||TAZ domain superfamily||Zinc finger, TAZ-type||SKP1/BTB/POZ domain superfamily
Zm00001d025711	211.553	43.1056	2.2951	5.94e-27	4.16e-25	-//-	-//-
Zm00001d025735	6.80434	46.2867	-2.7661	5.99e-09	9.77e-08	-	Protein kinase domain||Protein kinase-like domain superfamily||Serine/threonine-protein kinase, active site||AGC-kinase, C-terminal
Zm00001d025761	25.6233	133.392	-2.3801	8.11e-20	3.74e-18	-	NAD(P)-binding domain superfamily||Short-chain dehydrogenase/reductase SDR
Zm00001d025772	114.056	234.15	-1.0377	8.97e-12	2.04e-10	-//-	-//-
Zm00001d025784	118.933	258.848	-1.122	2.61e-14	7.87e-13	-	Nucleotide-binding alpha-beta plait domain superfamily||Ribosomal protein L23||Ribosomal protein L25/L23||Ribosomal protein L23/L25, N-terminal||Ribosomal protein L23/L15e core domain superfamily
Zm00001d025814	41.7301	5.25417	2.9896	2.98e-08	4.4e-07	-	GT29-like superfamiliy||Glycosyl transferase family 29
Zm00001d025827	77.0366	35.0993	1.1341	0.00012887	0.00099666	-	Fungal lipase-like domain||C2 domain||C2 domain superfamily||Alpha/Beta hydrolase fold
Zm00001d025834	17.796	2.64495	2.7502	0.00052905	0.0034828	-	MFS transporter superfamily||Major facilitator superfamily domain||Major facilitator, sugar transporter-like||Sugar transporter, conserved site||Sugar/inositol transporter
Zm00001d025845	68.781	29.5234	1.2201	0.00011946	0.00093244	-//-	-//-
Zm00001d025847	39.0179	80.6354	-1.0473	5.54e-05	0.00046639	-	Glycoside hydrolase superfamily||Glycosyl hydrolases family 1, N-terminal conserved site||Glycoside hydrolase family 1
Zm00001d025859	24.7906	70.1628	-1.5009	8.99e-07	1.09e-05	-	dCTP pyrophosphatase 1
Zm00001d025887	67.4962	26.2708	1.3613	3.07e-05	0.00027358	-	Oligopeptide transporter, OPT superfamily
Zm00001d025901	39.8268	2.53773	3.9721	1.1e-09	1.98e-08	-	GEM-like protein||GRAM domain
Zm00001d025920	32.5942	69.8411	-1.0995	9.81e-05	0.00078315	-	Protein kinase domain||Protein kinase-like domain superfamily||Concanavalin A-like lectin/glucanase domain superfamily||Legume lectin domain||Serine/threonine-protein kinase, active site||Protein kinase, ATP binding site
Zm00001d025923	241.911	77.9189	1.6344	9.45e-20	4.32e-18	-	NAD(P)-binding domain superfamily||Short-chain dehydrogenase/reductase SDR
Zm00001d025951	63.8323	23.8761	1.4187	2.8e-05	0.00025112	kinesin-related protein15	NPK1-activating kinesin-like protein, C-terminal||P-loop containing nucleoside triphosphate hydrolase||Kinesin motor domain||Kinesin motor domain, conserved site||Kinesin motor domain superfamily||Protein of unknown function DUF674||Kinesin-like protein||-
Zm00001d025964	7.80358	61.5131	-2.9787	3.62e-12	8.64e-11	Homeobox-transcription factor 70	Homeobox-like domain superfamily||Helix-turn-helix motif||Homeobox domain||Leucine zipper, homeobox-associated||Homeobox, conserved site
Zm00001d025977	74.8002	33.9912	1.1379	0.00015477	0.0011762	-	Oligopeptide transporter, OPT superfamily
Zm00001d025984	82.8417	32.9904	1.3283	5.98e-06	6.15e-05	glutamic dehydrogenase2	Glutamate/phenylalanine/leucine/valine dehydrogenase, C-terminal||Glutamate dehydrogenase||NAD(P)-binding domain superfamily||Glutamate/phenylalanine/leucine/valine dehydrogenase, dimerisation domain||Glutamate/phenylalanine/leucine/valine dehydrogenase||Leu/Phe/Val dehydrogenases active site||NAD(P) binding domain of glutamate dehydrogenase
Zm00001d026012	55.2436	4.6108	3.5827	4.65e-12	1.09e-10	-//-	-//-
Zm00001d026070	76.2752	12.6529	2.5917	3.88e-12	9.19e-11	-	MFS transporter superfamily||Major facilitator superfamily domain||Major facilitator superfamily||SPX domain
Zm00001d026094	3.16426	25.8062	-3.0278	5.72e-06	5.92e-05	HSF-transcription factor 20	Winged helix DNA-binding domain superfamily||Heat shock factor (HSF)-type, DNA-binding||Winged helix-like DNA-binding domain superfamily||Heat shock transcription factor family
Zm00001d026160	217.549	73.6656	1.5623	7.72e-17	2.87e-15	gibberellin responsive2	Hydrophobic seed protein||Bifunctional inhibitor/plant lipid transfer protein/seed storage helical domain superfamily||Bifunctional inhibitor/plant lipid transfer protein/seed storage helical domain
Zm00001d026223	67.4248	15.0119	2.1672	4.89e-09	8.11e-08	-	Late embryogenesis abundant protein At5g17165-like
Zm00001d026253	3.37838	33.0262	-3.2892	1.03e-07	1.42e-06	-	Calcium-transporting P-type ATPase, N-terminal autoinhibitory domain||HAD superfamily||Cation-transporting P-type ATPase, C-terminal||HAD-like superfamily||P-type ATPase, phosphorylation site||P-type ATPase||P-type ATPase, transmembrane domain superfamily||P-type ATPase, subfamily IIB||P-type ATPase, cytoplasmic domain N||P-type ATPase, A domain superfamily||Cation-transporting P-type ATPase, N-t…
Zm00001d026267	41.3257	95.3613	-1.2064	1.04e-06	1.24e-05	serine-threonine kinase4	Serine-threonine/tyrosine-protein kinase, catalytic domain||Serine/threonine-protein kinase, active site||Protein kinase domain||Protein kinase-like domain superfamily
Zm00001d026277	23.4821	2.78793	3.0743	2.49e-05	0.00022592	coproporphyrinogen III oxidase2	Coproporphyrinogen III oxidase, aerobic||Oxygen-dependent coproporphyrinogen III oxidase superfamily||Coproporphyrinogen III oxidase, conserved site
Zm00001d026278	35.5206	74.2732	-1.0642	8.95e-05	0.00072064	-//-	-//-
Zm00001d026334	12.2526	101.116	-3.0449	2.2e-19	9.79e-18	-	Amine oxidase||FAD/NAD(P)-binding domain superfamily||Flavin amine oxidase
Zm00001d026337	80.415	25.0913	1.6803	8.66e-08	1.21e-06	-	Carbohydrate binding module family 25||Bacterial/plant glycogen synthase||Glycosyl transferase, family 1||Immunoglobulin-like fold||Starch synthase, catalytic domain
Zm00001d026343	88.4802	195.691	-1.1451	1.75e-11	3.85e-10	-	KOW||Ribosomal protein L27e, conserved site||Ribosomal protein L27e||Translation protein SH3-like domain superfamily||Ribosomal protein L27e superfamily
Zm00001d026344	13.0377	50.0039	-1.9394	8.23e-07	1e-05	-//-	-//-
Zm00001d026405	450.919	155.659	1.5345	2.5e-32	2.37e-30	glutamyl-tRNA reductase1	Tetrapyrrole biosynthesis, glutamyl-tRNA reductase, N-terminal||NAD(P)-binding domain superfamily||Glutamyl-tRNA reductase, N-terminal domain superfamily||Tetrapyrrole biosynthesis, glutamyl-tRNA reductase||Tetrapyrrole biosynthesis, glutamyl-tRNA reductase, dimerisation domain||Glutamyl tRNA-reductase dimerization domain superfamily||Glutamyl-tRNA reductase, conserved site||Quinate/shikimate 5-d…
Zm00001d026437	98.663	31.2391	1.6592	4.26e-09	7.14e-08	-	Alpha/Beta hydrolase fold
Zm00001d026439	47.0356	12.7959	1.8781	9.17e-06	9.12e-05	-	CLU domain||Tetratricopeptide-like helical domain superfamily||Clustered mitochondria protein, N-terminal||Tetratricopeptide repeat||Tetratricopeptide repeat-containing domain||CLU central domain
Zm00001d026457	2.90255	38.4591	-3.7279	1.74e-09	3.06e-08	-//-	-//-
Zm00001d026458	205.367	93.8602	1.1296	4.65e-10	8.72e-09	cysteine protease3	Peptidase C1A, papain C-terminal||Papain-like cysteine peptidase superfamily||Cathepsin propeptide inhibitor domain (I29)||Cysteine peptidase, asparagine active site||Granulin||Cysteine peptidase, histidine active site||Cysteine peptidase, cysteine active site||Papain-like cysteine endopeptidase||Granulin superfamily||Peptidase C1A
Zm00001d026460	31.0002	83.2803	-1.4257	2.48e-07	3.25e-06	-	Nucleotide-diphospho-sugar transferases||Glycosyl transferase, family 43
Zm00001d026477	91.8348	186.005	-1.0182	2.08e-09	3.64e-08	ZIM-transcription factor 34	Tify domain||CO/COL/TOC1, conserved site
Zm00001d026489	7.51808	34.4559	-2.1963	9.91e-06	9.79e-05	-	Serine/threonine-protein kinase, active site||Protein kinase, ATP binding site||Protein kinase domain||Protein kinase-like domain superfamily
Zm00001d026563	259.683	50.3971	2.3653	6.95e-34	6.89e-32	-	AP2/ERF transcription factor ERF/PTI6||DNA-binding domain superfamily||AP2/ERF domain superfamily||AP2/ERF domain
Zm00001d026578	161.353	328.761	-1.0268	1.07e-15	3.6e-14	-	Ribosomal protein P1/P2, N-terminal domain||Ribosomal protein L12 family
Zm00001d026586	200.942	74.3804	1.4338	6.63e-14	1.89e-12	-	Amine oxidase||FAD/NAD(P)-binding domain superfamily||Flavin amine oxidase
Zm00001d026599	3054.7	1024.46	1.5762	2.1e-217	2.29e-214	light harvesting chlorophyll a/b binding protein6	Chlorophyll a/b binding domain superfamily||Chlorophyll A-B binding protein||Chlorophyll A-B binding protein, plant
Zm00001d026603	361.82	82.2081	2.1379	3.76e-41	4.74e-39	Mg chelatase subunit H 1	CobN/magnesium chelatase||Magnesium-chelatase, subunit H||Magnesium chelatase, subunit H, N-terminal
Zm00001d026632	113.652	31.1318	1.8682	6.42e-12	1.48e-10	-	Domain of unknown function DUF3700||Nucleophile aminohydrolases, N-terminal
Zm00001d026652	149.6	36.0286	2.0539	4.01e-17	1.52e-15	-	PPC domain||AT hook, DNA-binding motif
Zm00001d026662	512.752	128.102	2.001	7.2e-53	1.21e-50	-	Late embryogenesis abundant protein, LEA_2 subgroup
Zm00001d026669	18.0577	2.96664	2.6057	0.00070439	0.0045229	-	Cell division protein FtsZ, C-terminal||Cell division protein FtsZ||Tubulin/FtsZ, GTPase domain superfamily||Tubulin/FtsZ, GTPase domain||Cell division protein FtsZ, conserved site||Tubulin/FtsZ, 2-layer sandwich domain||Tubulin/FtsZ, C-terminal domain superfamily||Tubulin/FtsZ, C-terminal
Zm00001d026677	18.4859	1.75139	3.3999	9.02e-05	0.00072544	autophagy1t	Serine-threonine/tyrosine-protein kinase, catalytic domain||Serine/threonine-protein kinase, active site||Protein kinase domain||ACT domain||Protein kinase-like domain superfamily
Zm00001d026690	54.8868	17.3352	1.6628	1.14e-05	0.00011212	SnRK2 serine threonine kinase5	Serine/threonine-protein kinase, active site||Protein kinase, ATP binding site||Protein kinase domain||Protein kinase-like domain superfamily
Zm00001d026695	110.654	34.3129	1.6892	2.91e-10	5.59e-09	-	Proton-dependent oligopeptide transporter family||MFS transporter superfamily||Major facilitator superfamily domain
Zm00001d026700	47.7494	16.4774	1.535	0.00011685	0.00091435	-	Protein of unknown function DUF3727
Zm00001d027291	966.05	77.4543	3.6407	3.05e-186	2.46e-183	-	Bifunctional inhibitor/plant lipid transfer protein/seed storage helical domain superfamily||Bifunctional inhibitor/plant lipid transfer protein/seed storage helical domain||Hydrophobic seed protein
Zm00001d027298	54.4823	20.6592	1.399	0.00012953	0.0010005	-	Uncharacterised conserved protein, UCP016988||Bestrophin/UPF0187
Zm00001d027325	40.8023	140.862	-1.7876	4.26e-15	1.36e-13	-	LysM domain superfamily||LysM domain
Zm00001d027338	14.941	40.9968	-1.4562	0.0002375	0.0017293	-//-	-//-
Zm00001d027349	31.9043	8.04209	1.9881	0.00014454	0.001104	-	Pentatricopeptide repeat||Tetratricopeptide-like helical domain superfamily
Zm00001d027355	181.124	461.294	-1.3487	1.9e-31	1.74e-29	-	Rhomboid-like superfamily||Peptidase S54, rhomboid||Peptidase S54, rhomboid domain
Zm00001d027361	47.0832	13.2248	1.832	1.3e-05	0.00012543	-	F-box-like domain superfamily||Phloem protein 2-like
Zm00001d027363	51.5322	11.5091	2.1627	3.25e-07	4.22e-06	dihydrodipicolinate reductase1	NAD(P)-binding domain superfamily||Dihydrodipicolinate reductase||Dihydrodipicolinate reductase, C-terminal||Dihydrodipicolinate reductase, N-terminal
Zm00001d027366	56.9566	18.8364	1.5963	1.46e-05	0.00013964	-	Peroxisomal biogenesis factor 11
Zm00001d027371	28.288	64.3725	-1.1863	7.44e-05	0.00060978	-	GroEL-like equatorial domain superfamily||Chaperonin Cpn60/TCP-1 family||TCP-1-like chaperonin intermediate domain superfamily||Chaperone tailless complex polypeptide 1 (TCP-1)||GroEL-like apical domain superfamily||Chaperonin TCP-1, conserved site||T-complex protein 1, delta subunit
Zm00001d027375	2.37914	28.3082	-3.5727	3.61e-07	4.66e-06	-	LysM domain superfamily||LysM domain
Zm00001d027439	94.095	199.194	-1.082	8.13e-11	1.67e-09	-	Malectin-like carbohydrate-binding domain
Zm00001d027445	42.8245	13.6537	1.6491	0.00011704	0.00091511	-	Diacylglycerol kinase, catalytic domain||Inorganic polyphosphate/ATP-NAD kinase, N-terminal||Diacylglycerol/lipid kinase||NAD kinase/diacylglycerol kinase-like domain superfamily
Zm00001d027454	20.7461	88.2843	-2.0893	6.73e-12	1.54e-10	GRMZM2G055704	Heavy metal-associated domain, HMA||Heavy metal-associated domain superfamily||-
Zm00001d027456	321.945	126.171	1.3514	1.42e-19	6.43e-18	-	Protein CURVATURE THYLAKOID 1||Cyanobacterial aminoacyl-tRNA synthetase, CAAD domain
Zm00001d027511	46.0602	14.0826	1.7096	4.08e-05	0.00035454	catalase2	Catalase haem-binding site||Catalase, mono-functional, haem-containing, clades 1 and 3||Catalase, mono-functional, haem-containing||Catalase active site||Catalase superfamily||Catalase immune-responsive domain||Catalase core domain superfamily||Catalase core domain
Zm00001d027512	24.5765	65.0158	-1.4035	6.56e-06	6.69e-05	-	Ribosomal protein L5 eukaryotic/L18 archaeal, C-terminal||Ribosomal protein L5 eukaryotic/L18 archaeal
Zm00001d027518	52.9597	16.0842	1.7193	9.97e-06	9.85e-05	-	Signal recognition particle 43kDa protein||Chromo/chromo shadow domain||Chromo-like domain superfamily||Chromo domain||Ankyrin repeat||Ankyrin repeat-containing domain superfamily||Ankyrin repeat-containing domain
Zm00001d027548	48.0111	17.7998	1.4315	0.00025339	0.0018233	-	S-adenosyl-L-methionine-dependent methyltransferase||Methyltransferase type 11||Sterol methyltransferase C-terminal||SAM-dependent methyltransferase SMT-type
Zm00001d027618	62.8331	171.994	-1.4528	5.67e-14	1.63e-12	-	Ribosomal protein L21e, conserved site||Ribosomal protein L21e||Ribosomal protein L21 superfamily||Translation protein SH3-like domain superfamily
Zm00001d027659	60.8108	23.9833	1.3423	9.17e-05	0.00073581	-	Protein of unknown function DUF1997
Zm00001d027714	62.1432	18.7649	1.7276	1.57e-06	1.8e-05	-	Pseudouridine synthase, catalytic domain superfamily||RNA-binding S4 domain superfamily||RNA-binding S4 domain||Pseudouridine synthase, RsuA/RluB/E/F, conserved site||Pseudouridine synthase, RsuA/RluB/E/F||Pseudouridine synthase, RsuA/RluB/C/D/E/F
Zm00001d027727	68.3051	179.607	-1.3948	8.75e-14	2.48e-12	-	Aminotransferase class-V, pyridoxal-phosphate binding site||Pyridoxal phosphate-dependent transferase||Pyridoxal phosphate-dependent transferase, major domain||Aminotransferase class V domain||Phosphoserine aminotransferase||Pyridoxal phosphate-dependent transferase domain 1
Zm00001d027729	84.2216	41.4257	1.0237	0.00024785	0.0017927	-	Galactose mutarotase-like domain superfamily||Glycoside hydrolase-type carbohydrate-binding
Zm00001d027749	470.427	181.608	1.3731	1.54e-28	1.16e-26	-	Sulphate anion transporter, conserved site||Sulfate transporter 3.1/3.2||SLC26A/SulP transporter||SLC26A/SulP transporter domain||STAS domain||STAS domain superfamily
Zm00001d027757	18.0577	60.0834	-1.7344	5.1e-07	6.41e-06	HSF-transcription factor 13	Winged helix-like DNA-binding domain superfamily||Heat shock transcription factor family||Winged helix DNA-binding domain superfamily||Heat shock factor (HSF)-type, DNA-binding
Zm00001d027768	40.6595	11.3304	1.8434	4.69e-05	0.00040175	-	CASTOR/POLLUX/SYM8 ion channels
Zm00001d027813	32.618	92.6449	-1.506	1.53e-08	2.35e-07	-	Ribosomal protein S28e||Nucleic acid-binding, OB-fold||Ribosomal protein S28e conserved site
Zm00001d027846	15.1551	39.7815	-1.3923	0.00045572	0.0030553	C2C2-Dof-transcription factor 21	Zinc finger, Dof-type
Zm00001d027861	44.4661	10.3654	2.1009	3.23e-06	3.48e-05	-	Pyridoxal phosphate-dependent transferase domain 1||Aminotransferase class-III||Pyridoxal phosphate-dependent transferase, major domain||Pyridoxal phosphate-dependent transferase
Zm00001d027871	38.3042	91.9658	-1.2636	6.9e-07	8.48e-06	adenylosuccinate synthetase	Adenylosuccinate synthetase||P-loop containing nucleoside triphosphate hydrolase||Adenylosuccinate synthase, GTP-binding site||Adenylosuccinate synthase, active site
Zm00001d027876	100.971	48.8244	1.0483	4.2e-05	0.00036412	-	Carbon-nitrogen hydrolase||Carbon-nitrogen hydrolase superfamily
Zm00001d027885	69.3044	18.9079	1.874	7.6e-08	1.07e-06	-	CCB3/YggT
Zm00001d027887	29.1921	81.8506	-1.4874	1.35e-07	1.84e-06	-	Alpha/beta hydrolase fold-1||Alpha/Beta hydrolase fold
Zm00001d027893	28.1452	83.5305	-1.5694	3.19e-08	4.69e-07	lipoxygenase9	PLAT/LH2 domain||Lipoxygenase, domain 3||Lipoxygenase, C-terminal||Lipoxygenase, conserved site||Lipoxygenase||Lipoxygenase, plant||Lipoxigenase, C-terminal domain superfamily||PLAT/LH2 domain superfamily||Lipoxygenase, iron binding site
Zm00001d027899	18.2242	58.189	-1.6749	1.38e-06	1.61e-05	ZIM-transcription factor 26	CO/COL/TOC1, conserved site||Tify domain
Zm00001d027901	588.385	213.169	1.4648	6.89e-39	8.03e-37	ZIM-transcription factor 16	CO/COL/TOC1, conserved site||Tify domain
Zm00001d027929	358.275	107.514	1.7365	5.45e-31	4.77e-29	AP2-EREBP-transcription factor 182	DNA-binding domain superfamily||AP2/ERF domain superfamily||AP2/ERF domain
Zm00001d027932	70.7794	21.2311	1.7371	2.66e-07	3.48e-06	-	Zf-FLZ domain
Zm00001d027946	6.25714	35.135	-2.4893	1.63e-06	1.86e-05	hydroxycinnamoyltransferase1	Chloramphenicol acetyltransferase-like domain superfamily||Transferase
Zm00001d027947	3.3308	19.3368	-2.5374	0.00032536	0.0022855	-	Pyridoxal phosphate-dependent transferase domain 1||Pyridoxal phosphate-dependent decarboxylase||Aromatic-L-amino-acid decarboxylase||Pyridoxal phosphate-dependent transferase||Pyridoxal phosphate-dependent transferase, major domain
Zm00001d027987	2.4981	39.3526	-3.9776	5.04e-10	9.43e-09	bHLH-transcription factor 160	Helix-loop-helix DNA-binding domain superfamily||Myc-type, basic helix-loop-helix (bHLH) domain
Zm00001d027999	44.3472	7.07704	2.6476	8.45e-08	1.18e-06	-	2-carboxy-1,4-naphthoquinone phytyltransferase||UbiA prenyltransferase family
Zm00001d028007	24.862	55.2224	-1.1513	0.00033413	0.00234	CAMTA-transcription factor 4	P-loop containing nucleoside triphosphate hydrolase||Immunoglobulin E-set||Ankyrin repeat||IQ motif, EF-hand binding site||CG-1 DNA-binding domain||IPT domain||Ankyrin repeat-containing domain superfamily||Immunoglobulin-like fold||Ankyrin repeat-containing domain
Zm00001d028024	16.2495	55.0794	-1.7611	1.18e-06	1.39e-05	-//-	-//-
Zm00001d028075	35.0923	72.1644	-1.0401	0.00014823	0.0011308	-	SKP1/BTB/POZ domain superfamily||Cytochrome b5-like heme/steroid binding domain superfamily||Cytochrome b5-like heme/steroid binding domain||NPH3 domain||BTB/POZ domain
Zm00001d028102	82.1279	187.256	-1.1891	1.3e-11	2.91e-10	-	Eukaryotic porin/Tom40||Porin, eukaryotic type||Porin domain superfamily
Zm00001d028117	134.826	327.688	-1.2812	2.85e-21	1.46e-19	-	Ribosomal protein S3Ae, conserved site||40S ribosomal protein S1/3, eukaryotes||Ribosomal protein S3Ae
Zm00001d028151	9.6831	36.7434	-1.9239	2.62e-05	0.00023648	-	Major facilitator, sugar transporter-like||Major facilitator superfamily domain||MFS transporter superfamily||Sugar/inositol transporter||Sugar transporter, conserved site
Zm00001d028180	54.0779	466.441	-3.1086	7.57e-85	2.09e-82	low phytic acid1	Myo-inositol-1-phosphate synthase||NAD(P)-binding domain superfamily||Myo-inositol-1-phosphate synthase, GAPDH-like||-
Zm00001d028214	43.7286	106.191	-1.28	7.22e-08	1.02e-06	-	GDP-mannose transporter GONST3, plant||Sugar phosphate transporter domain
Zm00001d028221	58.2414	16.0842	1.8564	9.78e-07	1.17e-05	ATP synthase4	Smr domain||Pentatricopeptide repeat||Tetratricopeptide-like helical domain superfamily||Pentacotripeptide-repeat region of PRORP
Zm00001d028272	77.2507	31.4535	1.2963	1.82e-05	0.00017037	TATC	Sec-independent periplasmic protein translocase, conserved site||Sec-independent periplasmic protein translocase TatC
Zm00001d028273	105.896	26.9142	1.9762	5.37e-12	1.25e-10	-	Protein kinase, ATP binding site||Serine/threonine-protein kinase, active site||Protein kinase-like domain superfamily||Protein kinase domain
Zm00001d028282	11.7292	41.3542	-1.8179	1.71e-05	0.00016193	allene oxide synthesis2	Cytochrome P450 superfamily||Cytochrome P450
Zm00001d028287	4.59174	27.3789	-2.5759	1.62e-05	0.00015391	-	Calcium uniporter protein, C-terminal||MCU family
Zm00001d028325	109.131	35.6711	1.6132	1.46e-09	2.59e-08	brassinosteroid synthesis1	Cytochrome P450, E-class, group I||Cytochrome P450||Cytochrome P450 superfamily
Zm00001d028331	18.819	48.7887	-1.3744	0.00012014	0.00093616	-	Glycoside hydrolase family 17||Glycoside hydrolase superfamily
Zm00001d028369	80.0581	183.002	-1.1927	1.98e-11	4.35e-10	-	Alpha-ketoglutarate-dependent dioxygenase AlkB-like superfamily
Zm00001d028399	29.2158	4.39634	2.7324	9.66e-06	9.57e-05	-	Thaumatin family||Osmotin/thaumatin-like superfamily
Zm00001d028426	48.3441	101.688	-1.0727	3.98e-06	4.24e-05	-	Ribosomal protein S10, eukaryotic/archaeal||Ribosomal protein S10 domain||Ribosomal protein S10||Ribosomal protein S10 domain superfamily
Zm00001d028428	33.7362	71.4853	-1.0833	9.76e-05	0.00077977	-	EF-Hand 1, calcium-binding site||EF-hand domain pair||EF-hand domain
Zm00001d028451	1.47507	17.8356	-3.5959	5.16e-05	0.0004374	-//-	-//-
Zm00001d028471	2340.19	293.161	2.9969	0	0	phosphoenolpyruvate carboxykinase1	Phosphoenolpyruvate carboxykinase, N-terminal||Phosphoenolpyruvate carboxykinase, ATP-utilising||Phosphoenolpyruvate carboxykinase (ATP), conserved site||Phosphoenolpyruvate carboxykinase, C-terminal
Zm00001d028547	20.5796	2.50198	3.0401	8.68e-05	0.00070143	-	Protein of unknown function DUF962
Zm00001d028549	54.0779	23.4829	1.2034	0.00074549	0.0047539	-	Ubiquitin thioesterase OTU1||Papain-like cysteine peptidase superfamily||OTU domain
Zm00001d028565	9.32623	32.9547	-1.8211	0.00012195	0.00094823	-	Protein of unknown function DUF620
Zm00001d028570	25.6471	6.5409	1.9712	0.00070531	0.0045273	autophagy1b	Serine/threonine-protein kinase, active site||Protein kinase, ATP binding site||Protein kinase-like domain superfamily||Protein kinase domain
Zm00001d028572	105.206	31.4535	1.7419	3.24e-10	6.22e-09	-	Hexapeptide transferase, conserved site||Nucleotidyl transferase domain||Nucleotide-diphospho-sugar transferases||Trimeric LpxA-like superfamily||Hexapeptide repeat
Zm00001d028585	101.47	33.8483	1.5839	8.8e-09	1.39e-07	Sigma70-like-transcription factor 3	RNA polymerase sigma factor, region 2||RNA polymerase sigma-70 region 4||RNA polymerase sigma-70 region 3||RNA polymerase sigma factor, SigB/C/D/F, plastid||RNA polymerase sigma-70 region 2||RNA polymerase sigma factor, region 3/4-like||RNA polymerase sigma-70 like domain||Winged helix-like DNA-binding domain superfamily||RNA polymerase sigma-70
Zm00001d028612	49.2244	99.5075	-1.0154	1.23e-05	0.00011948	-//-	-//-
Zm00001d028616	96.1887	10.7943	3.1556	5.69e-18	2.29e-16	-	Zinc finger, RING-type||Ankyrin repeat-containing domain||Zinc finger, RING/FYVE/PHD-type||Ankyrin repeat-containing domain superfamily||Ankyrin repeat
Zm00001d028641	26.1468	61.0127	-1.2225	7.98e-05	0.00064827	-	Cysteine alpha-hairpin motif superfamily||IMS import disulfide relay-system, CHCH-CHCH-like Cx9C
Zm00001d028654	28.6449	83.4233	-1.5422	4.76e-08	6.89e-07	-	RmlD-like substrate binding domain||NAD(P)-binding domain superfamily||NAD(P)-binding domain
Zm00001d028692	63.3327	221.283	-1.8049	4.24e-23	2.42e-21	pco124824	Thioredoxin-like superfamily||Glutathione S-transferase, N-terminal||Glutathione S-transferase, C-terminal domain superfamily||Glutathione S-transferase, C-terminal-like
Zm00001d028693	32.166	69.162	-1.1044	0.00010041	0.0007982	safener induced1	Glutathione S-transferase, C-terminal domain superfamily||Glutathione S-transferase, C-terminal-like||Glutathione S-transferase, N-terminal||Thioredoxin-like superfamily
Zm00001d028718	7.70842	327.796	-5.4102	2.52e-80	6.49e-78	proteolipid membrane potential regulator4	Proteolipid membrane potential modulator
Zm00001d028744	87.1003	214.349	-1.2992	1.02e-14	3.18e-13	-	Non-haem dioxygenase N-terminal domain||Oxoglutarate/iron-dependent dioxygenase||Isopenicillin N synthase-like
Zm00001d028745	204.559	72.0929	1.5046	4.08e-15	1.3e-13	-	Rhodanese-like domain superfamily||Rhodanese-like domain
Zm00001d028752	220.237	74.5949	1.5619	5.06e-17	1.89e-15	-	PPM-type phosphatase domain superfamily||PPM-type phosphatase, divalent cation binding||Protein phosphatase 2C family||PPM-type phosphatase domain
Zm00001d028755	103.802	243.407	-1.2295	2.49e-15	8.1e-14	-	Ran binding domain||PH-like domain superfamily
Zm00001d028759	21.3171	159.269	-2.9014	2.27e-28	1.7e-26	pyruvate decarboxylase3	Thiamine pyrophosphate enzyme, N-terminal TPP-binding domain||Thiamine pyrophosphate (TPP)-dependent enzyme||Thiamin diphosphate-binding fold||Thiamine pyrophosphate enzyme, C-terminal TPP-binding||DHS-like NAD/FAD-binding domain superfamily||Thiamine pyrophosphate enzyme, central domain
Zm00001d028793	43.9189	17.1207	1.3591	0.00078581	0.0049853	-	START-like domain superfamily||Polyketide cyclase/dehydrase
Zm00001d028807	123.239	333.55	-1.4364	2.98e-25	1.97e-23	-	Nucleic acid-binding, OB-fold||Ribosomal protein S28e conserved site||Ribosomal protein S28e
Zm00001d028814	9.94481	62.2994	-2.6472	4.16e-11	8.81e-10	-	Bet v I/Major latex protein||START-like domain superfamily||Bet v I type allergen
Zm00001d028815	62.1194	302.132	-2.2821	7.3e-41	9.03e-39	pathogenesis-related protein7	Bet v I type allergen||START-like domain superfamily||Bet v I/Major latex protein
Zm00001d028816	23.0301	137.287	-2.5756	4.71e-22	2.5e-20	pathogenesis-related protein6	Bet v I/Major latex protein||Bet v I type allergen||START-like domain superfamily
Zm00001d028820	335.792	51.5051	2.7048	2.5e-50	3.83e-48	-	DnaJ domain||DnaJ domain, conserved site||Chaperone J-domain superfamily
Zm00001d028826	83.6506	23.4829	1.8328	6.08e-09	9.89e-08	roothair defective3	COBRA, plant
Zm00001d028838	227.565	110.695	1.0397	1.02e-09	1.85e-08	-	Protein of unknown function DUF761, plant
Zm00001d028867	25.5758	78.0977	-1.6105	5.19e-08	7.49e-07	-	Endosulphine
Zm00001d028901	56.7425	20.552	1.4652	5.1e-05	0.00043348	high chlorophyll fluorescence3	Tetratricopeptide repeat-containing domain||HAT (Half-A-TPR) repeat||Tetratricopeptide repeat||Tetratricopeptide-like helical domain superfamily
Zm00001d028949	244.362	85.1389	1.5211	4.92e-18	1.99e-16	calcineurin B-like-interacting protein kinase3	NAF/FISL domain||Protein kinase domain||NAF domain||Protein kinase-like domain superfamily||Protein kinase, ATP binding site||Serine/threonine-protein kinase, active site
Zm00001d028955	19.4614	58.189	-1.5801	3.52e-06	3.77e-05	-	Cytochrome b5-like heme/steroid binding domain superfamily||Cytochrome b5-like heme/steroid binding domain
Zm00001d028964	17.2726	1.6799	3.362	0.00016534	0.001248	-//-	-//-
Zm00001d028992	22.816	99.6147	-2.1263	1.72e-13	4.71e-12	-	Thioredoxin-like superfamily||Thioredoxin domain
Zm00001d028995	119.576	55.973	1.0951	3.67e-06	3.92e-05	NAC-transcription factor 11	NAC domain superfamily||NAC domain
Zm00001d028998	1.80815	18.6934	-3.3699	5.27e-05	0.00044646	-	Ricin B-like lectins
Zm00001d029031	22.0546	0	4.6843	2.17e-06	2.43e-05	-	Cytochrome P450 superfamily||Cytochrome P450, conserved site||Cytochrome P450, E-class, group I||Cytochrome P450
Zm00001d029048	53.2452	127.065	-1.2548	6.43e-09	1.04e-07	-	Translation initiation factor IF2/IF5||Translation initiation factor IF2/IF5, zinc-binding||Translation initiation factor IF2/IF5, N-terminal
Zm00001d029075	59.2168	8.79269	2.7516	2.56e-10	4.96e-09	-	NAF/FISL domain||Calcium/calmodulin-dependent/calcium-dependent protein kinase||Protein kinase domain||NAF domain||Protein kinase-like domain superfamily||Protein kinase, ATP binding site||Serine/threonine-protein kinase, active site
Zm00001d029254	20.0324	1.28673	3.9605	1.57e-05	0.00015007	-	Sugar/inositol transporter||Sugar transporter, conserved site||Major facilitator, sugar transporter-like||Major facilitator superfamily domain||MFS transporter superfamily
Zm00001d029285	42.8007	13.0818	1.7101	7.62e-05	0.00062242	pyruvate dehydrogenase (lipoamide) kinase1	Histidine kinase domain||PDK/BCKDK protein kinase||Alpha-ketoacid/pyruvate dehydrogenase kinase, N-terminal domain superfamily||Signal transduction histidine kinase-related protein, C-terminal||Histidine kinase/HSP90-like ATPase superfamily||Branched-chain alpha-ketoacid dehydrogenase kinase/Pyruvate dehydrogenase kinase, N-terminal||Histidine kinase/HSP90-like ATPase
Zm00001d029290	144.937	32.3828	2.1621	1.08e-17	4.2e-16	-	Cytochrome P450, E-class, group I||Cytochrome P450||Cytochrome P450 superfamily
Zm00001d029325	155.096	65.409	1.2456	4.18e-09	7e-08	-	RNA recognition motif domain||Nucleotide-binding alpha-beta plait domain superfamily||RNA-binding domain superfamily
Zm00001d029356	150.171	416.652	-1.4722	3.47e-32	3.25e-30	benzoxazinone synthesis11	Plant methyltransferase dimerisation||Winged helix-like DNA-binding domain superfamily||S-adenosyl-L-methionine-dependent methyltransferase||Winged helix DNA-binding domain superfamily||O-methyltransferase COMT-type||O-methyltransferase, family 2
Zm00001d029359	37.8283	103.761	-1.4557	5.04e-09	8.33e-08	benzoxazinone synthesis10	O-methyltransferase COMT-type||Winged helix DNA-binding domain superfamily||O-methyltransferase, family 2||S-adenosyl-L-methionine-dependent methyltransferase||Plant methyltransferase dimerisation||Winged helix-like DNA-binding domain superfamily
Zm00001d029366	8.99315	97.5774	-3.4396	1.25e-20	6.01e-19	-	Quinoprotein alcohol dehydrogenase-like superfamily||WD40 repeat, conserved site||WD40 repeat||Quinoprotein amine dehydrogenase, beta chain-like||WD40/YVTN repeat-like-containing domain superfamily||WD40-repeat-containing domain
Zm00001d029371	331.605	163.272	1.0222	3.79e-13	1e-11	-	HAD-like superfamily||Trehalose-phosphatase||HAD-superfamily hydrolase, subfamily IIB||HAD superfamily
Zm00001d029378	138.751	56.1517	1.3051	7.66e-09	1.23e-07	-//-	-//-
Zm00001d029388	21.2457	49.4678	-1.2193	0.00039222	0.0026909	-//-	-//-
Zm00001d029393	121.36	270.572	-1.1567	1.59e-15	5.25e-14	-	Cytochrome c oxidase, subunit VIb superfamily||Cytochrome c oxidase, subunit VIb
Zm00001d029397	37.638	117.486	-1.6422	1.3e-11	2.92e-10	phospholipase D7	Phospholipase D/Transphosphatidylase||C2 domain||C2 domain superfamily||Phospholipase D, plant||Phospholipase D family||Phospholipase D, C-terminal
Zm00001d029447	2.85497	24.9841	-3.1295	5.88e-06	6.06e-05	-	Zf-FLZ domain
Zm00001d029455	20.6747	59.6187	-1.5279	4.53e-06	4.77e-05	-	COQ9||Ubiquinone biosynthesis protein COQ9
Zm00001d029482	90.0743	26.3423	1.7737	3.77e-09	6.35e-08	-	NAD(P)-binding domain superfamily||NAD(P)-binding domain
Zm00001d029495	71.6359	13.4392	2.4142	1.1e-10	2.22e-09	-	EF-hand domain pair||EF-Hand 1, calcium-binding site||EF-hand domain
Zm00001d029505	27.1936	4.71803	2.527	4.41e-05	0.00038013	-	Transcription factor CBF/NF-Y/archaeal histone domain||Histone-fold||Transcription factor, NFYB/HAP3, conserved site
Zm00001d029583	66.6635	230.862	-1.7921	8.08e-24	4.86e-22	-	Leucine-rich repeat-containing N-terminal, plant-type||Leucine-rich repeat domain superfamily
Zm00001d029597	101.351	234.114	-1.2078	1.88e-14	5.74e-13	-	Leucine-rich repeat-containing N-terminal, plant-type||Leucine-rich repeat domain superfamily||Leucine-rich repeat
Zm00001d029625	81.5094	31.4893	1.3721	4.04e-06	4.29e-05	-	XYPPX repeat
Zm00001d029628	14.37	41.0683	-1.515	0.00015482	0.0011762	cystatin7	Cystatin||Cystatin domain||Proteinase inhibitor I25, cystatin, conserved site
Zm00001d029630	2.09364	16.8348	-3.0074	0.00025957	0.0018629	cystatin6	Cystatin domain||Proteinase inhibitor I25, cystatin, conserved site||Cystatin
Zm00001d029662	26.2657	118.165	-2.1696	4.5e-16	1.58e-14	-	Alpha/Beta hydrolase fold||Serine aminopeptidase, S33
Zm00001d029673	55.6481	24.3765	1.1908	0.00069658	0.0044774	-	Phloem protein 2-like||F-box-like domain superfamily||F-box domain
Zm00001d029681	7.70842	40.8538	-2.406	3.91e-07	5.03e-06	-	LysM domain
Zm00001d029688	12.0622	43.463	-1.8493	8.31e-06	8.34e-05	-	Cytochrome P450, E-class, group IV||Cytochrome P450, E-class, group I||Cytochrome P450||Cytochrome P450 superfamily
Zm00001d029696	8.25562	31.5607	-1.9347	9.21e-05	0.00073907	glutathione transferase34	Glutathione S-transferase, N-terminal||Glutathione S-transferase, C-terminal domain superfamily||Glutathione S-transferase, C-terminal-like||Thioredoxin-like superfamily||Glutathione S-transferase, C-terminal
Zm00001d029699	134.731	382.625	-1.5059	1.32e-30	1.13e-28	glutathione transferase42	Thioredoxin-like superfamily||Glutathione S-transferase, N-terminal||Glutathione S-transferase, C-terminal domain superfamily||Glutathione S-transferase, C-terminal-like
Zm00001d029720	60.0257	22.8395	1.394	6.18e-05	0.00051585	-	PAM68-like
Zm00001d029736	49.724	9.90071	2.3283	1.45e-07	1.98e-06	Homeobox-transcription factor 100	Homeobox-like domain superfamily||Homeobox KN domain||POX domain||Homeobox domain
Zm00001d029738	50.2712	192.295	-1.9355	4.66e-22	2.48e-20	-//-	-//-
Zm00001d029762	104.04	46.7871	1.153	6.42e-06	6.57e-05	-	MFS transporter superfamily||Major facilitator superfamily domain||Major facilitator, sugar transporter-like||Sugar transporter, conserved site||Sugar/inositol transporter
Zm00001d029778	90.6691	7.86338	3.5274	1.3e-18	5.48e-17	metallothionein2	Plant EC metallothionein-like protein, family 15
Zm00001d029822	43.4907	14.6902	1.5659	0.00018902	0.0014039	cytochrome P450 14	Cytochrome P450||Cytochrome P450, E-class, group I||Cytochrome P450, conserved site||Cytochrome P450 superfamily
Zm00001d029853	507.613	99.2215	2.355	3.17e-64	6.24e-62	-	Proline oxidase family||FAD-linked oxidoreductase-like||Proline dehydrogenase domain
Zm00001d029898	43.8	12.7244	1.7833	3.69e-05	0.00032245	-	Helix-loop-helix DNA-binding domain superfamily||Myc-type, basic helix-loop-helix (bHLH) domain
Zm00001d029899	31.3333	7.47021	2.0685	0.00010968	0.00086373	beta expansin2	Expansin/pollen allergen, DPBB domain||RlpA-like protein, double-psi beta-barrel domain||Expansin/Lol pI||RlpA-like domain superfamily||-||Expansin, cellulose-binding-like domain superfamily||Major pollen allergen Lol pI||Expansin, cellulose-binding-like domain
Zm00001d029955	14.489	50.969	-1.8147	1.87e-06	2.1e-05	-	Alpha/Beta hydrolase fold||Fungal lipase-like domain
Zm00001d029963	141.583	45.7863	1.6287	3.94e-12	9.31e-11	MYB-related-transcription factor 32	Homeobox-like domain superfamily||SANT/Myb domain||Myb domain||Myb domain, plants
Zm00001d029968	222.497	515.337	-1.2117	4.63e-30	3.81e-28	-	Nucleoside diphosphate kinase-like domain superfamily||Nucleoside diphosphate kinase, active site||Nucleoside diphosphate kinase-like domain||Nucleoside diphosphate kinase
Zm00001d029975	21.0316	60.1549	-1.5161	4.62e-06	4.86e-05	SnRK2 serine threonine protein kinase3	Protein kinase-like domain superfamily||Protein kinase domain||Protein kinase, ATP binding site||Serine/threonine-protein kinase, active site
Zm00001d029983	338.48	163.594	1.049	6.15e-14	1.76e-12	-	Glycoside hydrolase, family 14, conserved site||Glycoside hydrolase, family 14||Glycoside hydrolase superfamily
Zm00001d030004	18.9142	3.14535	2.5882	0.00055242	0.0036211	-	Uncharacterised protein family UPF0503
Zm00001d030106	52.9121	15.7625	1.7471	7.9e-06	7.95e-05	-	KOW||Ribosomal protein L2, domain 2||Histidine kinase/HSP90-like ATPase||Ribosomal protein S4e||Heat shock protein Hsp90, N-terminal||Heat shock protein Hsp90 family||Heat shock protein Hsp90, conserved site||Histidine kinase/HSP90-like ATPase superfamily
Zm00001d030109	226.351	92.0015	1.2988	2.01e-13	5.45e-12	-	Shikimate kinase/gluconokinase||HSP20-like chaperone||CS domain
Zm00001d030117	45.5368	16.4416	1.4697	0.00027511	0.0019638	-	GPAT, N-terminal domain superfamily||Glycerol-3-phosphate O-acyltransferase, alpha helical bundle, N-terminal||Glycerol-3-phosphate O-acyltransferase, chloroplast||Phospholipid/glycerol acyltransferase
Zm00001d030127	253.807	115.377	1.1374	3.24e-12	7.8e-11	-	CidB/LrgB family
Zm00001d030148	59.2168	156.731	-1.4042	2.54e-12	6.19e-11	-//-	-//-
Zm00001d030153	78.9637	32.7045	1.2717	1.99e-05	0.00018491	-	RmlC-like jelly roll fold||Domain of unknown function DUF861, cupin-3||RmlC-like cupin domain superfamily
Zm00001d030339	18.7	81.0285	-2.1154	3.47e-11	7.4e-10	-	Cyclophilin-type peptidyl-prolyl cis-trans isomerase||Cyclophilin-type peptidyl-prolyl cis-trans isomerase, conserved site||Cyclophilin-type peptidyl-prolyl cis-trans isomerase domain||Cyclophilin-like domain superfamily
Zm00001d030363	16.3923	44.1779	-1.4303	0.00016551	0.0012485	-	Dirigent protein
Zm00001d030398	31.0002	7.14853	2.1166	9.36e-05	0.00075014	-	Pentatricopeptide repeat||Tetratricopeptide-like helical domain superfamily||Pentacotripeptide-repeat region of PRORP
Zm00001d030617	329.487	102.188	1.689	1.48e-27	1.06e-25	octopine synthase binding factor1	Basic-leucine zipper domain
Zm00001d030623	137.372	32.8117	2.0658	5.85e-16	2.02e-14	-	Ferroporti-1||MFS transporter superfamily
Zm00001d030691	106.419	300.059	-1.4955	3.91e-24	2.41e-22	-	Nucleic acid-binding, OB-fold||Ribosomal protein L2, domain 3||Translation protein SH3-like domain superfamily||Ribosomal Proteins L2, RNA binding domain||Ribosomal protein L2||Ribosomal protein L2, archaeal-type||Ribosomal protein L2, conserved site||Ribosomal protein L2, C-terminal||Ribosomal protein L2, domain 2
Zm00001d030737	17.7722	58.4035	-1.7164	8.77e-07	1.07e-05	rough sheath2	Homeobox-like domain superfamily||Myb domain||SANT/Myb domain||Protein rough sheath 2/ASYMMETRIC LEAVES1
Zm00001d030767	83.9361	36.9579	1.1834	3.43e-05	0.00030172	-	Purple acid phosphatase-like
Zm00001d030891	124.191	47.1088	1.3985	7.61e-09	1.22e-07	G2-like-transcription factor 9	Homeobox-like domain superfamily||Myb domain||Myb domain, plants
Zm00001d030915	583.508	193.117	1.5953	9.44e-44	1.27e-41	-//-	-//-
Zm00001d030995	25.7185	0	5.4909	1.77e-07	2.38e-06	bZIP-transcription factor 111	Basic leucine-zipper, C-terminal||-||Basic-leucine zipper domain
Zm00001d031013	141.797	69.5909	1.0269	1.86e-06	2.1e-05	-	Single hybrid motif||Pre-ATP-grasp domain superfamily||ATP-grasp fold, subdomain 1||Biotin carboxylation domain||Biotin-binding site||Rudiment single hybrid motif||Carbamoyl-phosphate synthetase large subunit-like, ATP-binding domain||ATP-grasp fold||Biotin carboxylase, C-terminal||Biotin/lipoyl attachment||Biotin carboxylase-like, N-terminal domain
Zm00001d031044	3.878	24.3765	-2.6521	3.61e-05	0.00031557	bHLH-transcription factor 163	Myc-type, basic helix-loop-helix (bHLH) domain||Helix-loop-helix DNA-binding domain superfamily
Zm00001d031058	44.252	13.3677	1.727	5.09e-05	0.00043233	-	Zinc finger, RING/FYVE/PHD-type||PA domain||Zinc finger, RING-type
Zm00001d031101	95.4987	40.5679	1.2351	4.66e-06	4.89e-05	methyl binding domain106	Methyl-CpG DNA binding||DNA-binding domain superfamily||-
Zm00001d031128	2275.93	1003.47	1.1815	4.46e-103	1.72e-100	-	Cobalamin-independent methionine synthase||UROD/MetE-like superfamily||Cobalamin-independent methionine synthase MetE, N-terminal||Cobalamin-independent methionine synthase MetE, C-terminal/archaeal
Zm00001d031179	37.0432	97.3272	-1.3936	4.09e-08	5.95e-07	ras-related protein RHN1	P-loop containing nucleoside triphosphate hydrolase||Small GTPase superfamily||Small GTP-binding protein domain
Zm00001d031203	180.672	393.991	-1.1248	4.74e-21	2.36e-19	-	Alpha/beta hydrolase fold-1||Alpha/Beta hydrolase fold||Epoxide hydrolase-like
Zm00001d031212	32.4039	76.239	-1.2344	8.92e-06	8.9e-05	-	Thiolase, conserved site||Thiolase, N-terminal||Thiolase-like||Thiolase, active site||Thiolase||Thiolase, C-terminal
Zm00001d031213	108.774	234.043	-1.1054	8.04e-13	2.06e-11	-	Proton-dependent oligopeptide transporter family||MFS transporter superfamily
Zm00001d031228	0	28.9515	-6.7896	2.65e-08	3.95e-07	-//-	-//-
Zm00001d031257	6.78055	44.5711	-2.7166	1.55e-08	2.38e-07	-	Cupredoxin||Phytocyanin domain||Phytocyanin
Zm00001d031278	15.1313	39.1739	-1.3724	0.00057645	0.0037693	-	Zinc finger, Dof-type
Zm00001d031300	52.6742	1.96584	4.7439	2.17e-13	5.87e-12	-	Glycosyl hydrolases 36||Aldolase-type TIM barrel||Glycoside hydrolase superfamily
Zm00001d031303	33.0225	3.21684	3.3597	1.92e-07	2.56e-06	-	Glycoside hydrolase superfamily||Glycosyl hydrolases 36||Aldolase-type TIM barrel
Zm00001d031338	27.0746	61.2986	-1.1789	0.00011917	0.00093051	-	Protein kinase-like domain superfamily||Wall-associated receptor kinase, galacturonan-binding domain||Protein kinase domain||WLM domain||Serine/threonine-protein kinase, active site||PUB domain||Protein kinase, ATP binding site||Ubiquitin-like domain superfamily||PUB-like domain superfamily
Zm00001d031344	37.638	8.7212	2.1096	1.75e-05	0.0001642	-//-	-//-
Zm00001d031349	26.5988	3.71723	2.8391	1.64e-05	0.00015516	-	Serine-pyruvate aminotransferase/2-aminoethylphosphonate-pyruvate transaminase||Aminotransferase class V domain||Pyridoxal phosphate-dependent transferase domain 1||Pyridoxal phosphate-dependent transferase, major domain||Pyridoxal phosphate-dependent transferase||Aminotransferase class-V, pyridoxal-phosphate binding site
Zm00001d031364	17.6056	1.17951	3.8998	5.64e-05	0.0004746	-	Aminotransferase class-V, pyridoxal-phosphate binding site||Pyridoxal phosphate-dependent transferase, major domain||Pyridoxal phosphate-dependent transferase||Aminotransferase class V domain||Pyridoxal phosphate-dependent transferase domain 1
Zm00001d031403	43.6572	5.39714	3.016	1.24e-08	1.93e-07	-	Aminotransferase class V domain||Pyridoxal phosphate-dependent transferase domain 1||Pyridoxal phosphate-dependent transferase, major domain||Pyridoxal phosphate-dependent transferase||Aminotransferase class-V, pyridoxal-phosphate binding site
Zm00001d031421	140.774	37.5655	1.9059	8.91e-15	2.78e-13	-	PsbP family||Mog1/PsbP, alpha/beta/alpha sandwich
Zm00001d031484	101.137	39.8888	1.3423	4.55e-07	5.76e-06	-	Mog1/PsbP, alpha/beta/alpha sandwich||PsbP family
Zm00001d031494	68.091	8.43526	3.013	1.18e-12	2.98e-11	-	Haem peroxidase||Peroxidase, active site||Class I peroxidase||Haem peroxidase, plant/fungal/bacterial||Peroxidases heam-ligand binding site
Zm00001d031496	77.441	31.4893	1.2982	1.74e-05	0.00016345	-	Protein of unknown function DUF1997
Zm00001d031555	39.6841	79.6346	-1.0048	0.00010433	0.00082613	-	DOMON domain||Cytochrome b561 and DOMON domain-containing protein||Cytochrome b561/ferric reductase transmembrane
Zm00001d031556	31.7615	158.197	-2.3164	1.52e-22	8.43e-21	-	DOMON domain
Zm00001d031570	49.1768	17.3709	1.5013	0.00012133	0.00094424	-//-	-//-
Zm00001d031580	96.6645	217.208	-1.168	6.34e-13	1.64e-11	-	RIN4, pathogenic type III effector avirulence factor Avr cleavage site
Zm00001d031696	97.6637	46.1795	1.0806	3.53e-05	0.00030994	-	FKBP-type peptidyl-prolyl cis-trans isomerase domain||Peptidyl-prolyl cis-trans isomerase, FKBP-type
Zm00001d031725	150.433	56.0444	1.4245	1.11e-10	2.24e-09	TCP-transcription factor 21	Transcription factor, TCP||Transcription factor TCP subgroup
Zm00001d031728	11.1106	61.9062	-2.4781	2.17e-10	4.26e-09	AP2-EREBP-transcription factor 79	DNA-binding domain superfamily||AP2/ERF domain superfamily||AP2/ERF domain
Zm00001d031729	27.6218	6.71961	2.0394	0.0003213	0.0022604	-	Pheromone shutdown, TraB
Zm00001d031736	1.42748	34.8133	-4.6081	1.33e-09	2.38e-08	HSF-transcription factor 8	Heat shock factor (HSF)-type, DNA-binding||Winged helix DNA-binding domain superfamily||Heat shock transcription factor family||Winged helix-like DNA-binding domain superfamily
Zm00001d031738	159.712	32.3471	2.3038	7.81e-21	3.82e-19	photosystemI2	Heat shock protein DnaJ, cysteine-rich domain superfamily
Zm00001d031740	45.2988	132.283	-1.5461	5.67e-12	1.32e-10	-	START-like domain superfamily||Activator of Hsp90 ATPase, N-terminal||Activator of Hsp90 ATPase, Aha1||Activator of Hsp90 ATPase homologue 1-like
Zm00001d031749	33.1176	67.5178	-1.0277	0.00027716	0.0019768	-	Pyridoxal phosphate-dependent transferase, major domain||Pyridoxal phosphate-dependent transferase||Glutamate decarboxylase||Pyridoxal phosphate-dependent decarboxylase
Zm00001d031773	8.87419	30.4527	-1.7789	0.00027622	0.0019709	-	HVA22-like protein||TB2/DP1/HVA22-related protein
Zm00001d031777	51.0088	14.6902	1.7959	7.64e-06	7.71e-05	-	MORN motif
Zm00001d031796	103.849	33.9912	1.6113	3.74e-09	6.3e-08	AP2-EREBP-transcription factor 172	AP2/ERF domain superfamily||AP2/ERF domain||DNA-binding domain superfamily
Zm00001d031833	481.919	1018.95	-1.0802	8.3e-49	1.2e-46	-	Mitochondrial substrate/solute carrier||Mitochondrial carrier protein||Mitochondrial carrier domain superfamily
Zm00001d031860	55.886	14.2256	1.974	5.58e-07	6.96e-06	-	Prismane-like superfamily||Coenzyme F420 hydrogenase/dehydrogenase beta subunit, N-terminal||Coenzyme F420 hydrogenase/dehydrogenase beta subunit, C-terminal
Zm00001d031872	41.3019	12.5814	1.7149	9.85e-05	0.00078562	-	RNA-binding protein AU-1/Ribonuclease E/G
Zm00001d031892	26.694	88.8562	-1.735	1e-09	1.81e-08	-	C2 domain||C2 domain superfamily
Zm00001d031908	227.137	41.5687	2.45	4.52e-31	4.01e-29	-	Superoxide dismutase, copper/zinc, binding site||Superoxide dismutase, copper/zinc binding domain||Superoxide dismutase-like, copper/zinc binding domain superfamily||Superoxide dismutase (Cu/Zn) / superoxide dismutase copper chaperone
Zm00001d031934	7.89875	157.339	-4.3161	5.21e-37	5.62e-35	-	Chlorophyllase||Alpha/Beta hydrolase fold
Zm00001d031969	120.432	45.7506	1.3964	1.33e-08	2.06e-07	-	Nucleotide-binding alpha-beta plait domain superfamily||RNA recognition motif domain||RNA-binding domain superfamily
Zm00001d031997	205.011	85.0675	1.269	6.81e-12	1.56e-10	-	NAD(P)-binding domain superfamily||NmrA-like domain
Zm00001d032046	582.2	19.587	4.8935	7e-133	3.82e-130	cytokinin oxidase10	FAD-binding, type 2-like superfamily||FAD linked oxidase, N-terminal||FAD-linked oxidase-like, C-terminal||FAD-binding, type 2, subdomain 1||Cytokinin dehydrogenase 1, FAD/cytokinin binding domain||FAD-binding, type 2||-||Cytokinin dehydrogenase, C-terminal domain superfamily
Zm00001d032081	22.0071	3.8602	2.5112	0.00025107	0.001811	-	Dormancy/auxin associated protein
Zm00001d032084	51.3419	4.46783	3.5225	3.54e-11	7.54e-10	-	DnaJ domain, conserved site||Chaperone J-domain superfamily||DnaJ domain
Zm00001d032098	132.137	51.3264	1.3643	5.15e-09	8.5e-08	-	Zf-FLZ domain
Zm00001d032102	71.2553	33.3836	1.0939	0.00035681	0.0024791	-	Protein of unknown function DUF761, plant
Zm00001d032152	31.0954	6.93407	2.1649	7.17e-05	0.0005886	cinnamoyl CoA reductase1	NAD-dependent epimerase/dehydratase||NAD(P)-binding domain superfamily
Zm00001d032172	14.0131	37.9229	-1.4363	0.00046491	0.0031113	-	ATP-dependent 6-phosphofructokinase||Pyrophosphate-dependent phosphofructokinase TP0108-type||Phosphofructokinase domain||Phosphofructokinase superfamily
Zm00001d032197	1827.54	600.869	1.6048	2.36e-134	1.33e-131	-	Chlorophyll a/b binding domain superfamily||Chlorophyll A-B binding protein||Chlorophyll A-B binding protein, plant
Zm00001d032215	63.4041	19.7657	1.6816	1.98e-06	2.22e-05	-	Ribosomal protein L7/L12, C-terminal/adaptor protein ClpS-like||Adaptor protein ClpS, core
Zm00001d032265	41.4922	4.32486	3.2621	8.36e-09	1.33e-07	WRKY-transcription factor 25	WRKY domain superfamily||WRKY domain
Zm00001d032272	73.4679	25.9849	1.4994	2.69e-06	2.94e-05	-//-	-//-
Zm00001d032292	316.949	101.938	1.6366	1.99e-25	1.33e-23	-	Zf-FLZ domain
Zm00001d032298	188.832	19.0866	3.3065	4.06e-35	4.19e-33	trehalose-6-phosphate phosphatase1	Trehalose-phosphatase||HAD-like superfamily||HAD-superfamily hydrolase, subfamily IIB||HAD superfamily
Zm00001d032318	26.8367	5.50437	2.2856	0.0001342	0.0010331	-//-	-//-
Zm00001d032337	80.5101	16.1914	2.3139	2.64e-11	5.69e-10	-	Thioredoxin-like superfamily||Thioredoxin||Thioredoxin, conserved site||Thioredoxin domain
Zm00001d032370	106.205	213.955	-1.0105	1.68e-10	3.32e-09	-	HSP20-like chaperone||CS domain
Zm00001d032371	13.2042	40.0317	-1.6001	0.00010418	0.00082534	-	CDC48, N-terminal subdomain||Aspartate decarboxylase-like domain superfamily||CDC48 domain 2-like superfamily
Zm00001d032373	57.1945	19.5155	1.5513	2.13e-05	0.00019652	chloroplast RNA splicing1	RNA-binding, CRM domain||YhbY-like superfamily
Zm00001d032420	157.832	66.3383	1.2505	2.72e-09	4.67e-08	-	Ribosomal protein S5, N-terminal||Ribosomal protein S5, C-terminal||Ribosomal protein S5 domain 2-type fold, subgroup||Ribosomal protein S5, N-terminal, conserved site||Ribosomal protein S5||Ribosomal protein S5, bacterial-type||Ribosomal protein S5 domain 2-type fold
Zm00001d032458	29.0493	90.4646	-1.6388	3.02e-09	5.16e-08	-	Cytochrome P450, conserved site||Cytochrome P450, E-class, group I||Cytochrome P450||Cytochrome P450 superfamily
Zm00001d032517	93.7144	326.259	-1.7997	3.72e-33	3.63e-31	-	Heavy metal-associated domain, HMA||Heavy metal-associated domain superfamily
Zm00001d032552	64.0703	18.4432	1.7966	5.26e-07	6.59e-06	-	Acetoacetate decarboxylase domain superfamily||Protein NEOXANTHIN-DEFICIENT 1-like
Zm00001d032576	19.5565	3.32406	2.5566	0.00048761	0.0032341	GRMZM2G036455	NAD(P)-binding domain superfamily||Short-chain dehydrogenase/reductase SDR||Light-dependent protochlorophyllide reductase
Zm00001d032608	72.421	192.581	-1.411	6.81e-15	2.14e-13	alpha-galactosidase1	Aldolase-type TIM barrel||Glycoside hydrolase family 27/36, conserved site||Glycoside hydrolase, family 27||Glycosyl hydrolase, all-beta||Glycoside hydrolase superfamily
Zm00001d032679	35.1399	125.242	-1.8335	5.32e-14	1.53e-12	-	Double-stranded RNA-binding domain
Zm00001d032685	50.8184	178.749	-1.8145	4.37e-19	1.92e-17	-	Protein ENHANCED DISEASE RESISTANCE 2, C-terminal||PH-like domain superfamily||START domain||Pleckstrin homology domain||START-like domain superfamily
Zm00001d032686	101.684	248.661	-1.2901	1.14e-16	4.15e-15	-	Sugar phosphate transporter domain
Zm00001d032704	62.0956	21.5885	1.5242	1.24e-05	0.00012106	-	Armadillo-like helical||Armadillo-type fold
Zm00001d032719	5.35307	36.8507	-2.7833	1.92e-07	2.56e-06	-	Long-chain-alcohol oxidase||FAD/NAD(P)-binding domain superfamily||Glucose-methanol-choline oxidoreductase, C-terminal||Glucose-methanol-choline oxidoreductase, N-terminal
Zm00001d032810	94.547	2.85941	5.0472	3.06e-23	1.77e-21	-	Zinc finger, CTCHY-type superfamily||Zinc finger, CHY-type||Zinc finger, CHY-type superfamily||Zinc finger, CTCHY-type||Zinc finger, RING/FYVE/PHD-type||Zinc finger, RING-type
Zm00001d032850	29.0017	137.073	-2.2407	4.67e-19	2.04e-17	phosphate transporter protein2	MFS transporter superfamily||Major facilitator superfamily domain||Major facilitator, sugar transporter-like||Phosphate permease
Zm00001d032866	60.0733	124.92	-1.0562	4.39e-07	5.59e-06	-	UDP-glycosyltransferase family, conserved site||UDP-glucuronosyl/UDP-glucosyltransferase
Zm00001d032923	35.5206	155.695	-2.132	2.76e-20	1.3e-18	HSF-transcription factor 24	Heat shock transcription factor family||Winged helix-like DNA-binding domain superfamily||Winged helix DNA-binding domain superfamily||Heat shock factor (HSF)-type, DNA-binding
Zm00001d032926	55.6957	21.1596	1.3963	0.00011169	0.00087735	chlorophyllase2	Alpha/Beta hydrolase fold||Chlorophyllase
Zm00001d032947	5.47202	26.521	-2.277	7.48e-05	0.00061201	-	Glycoside hydrolase family 18, catalytic domain||Glycoside hydrolase, chitinase active site||Glycoside hydrolase superfamily||2S globulin
Zm00001d032992	4.92482	26.2351	-2.4134	4.65e-05	0.00039898	-	Pectinesterase, catalytic||Pectin lyase fold||Pectin lyase fold/virulence factor
Zm00001d032999	2.59326	35.7784	-3.7862	5.3e-09	8.72e-08	C2C2-Dof-transcription factor 40	Zinc finger, Dof-type
Zm00001d033018	76.0849	33.2764	1.1931	7.15e-05	0.00058725	-	Oxidoreductase, N-terminal||NAD(P)-binding domain superfamily
Zm00001d033049	156.476	70.3772	1.1528	3.15e-08	4.64e-07	ZIM-transcription factor 3	Tify domain||CO/COL/TOC1, conserved site
Zm00001d033061	251.118	113.233	1.1491	2.74e-12	6.67e-11	-	Multi antimicrobial extrusion protein
Zm00001d033091	136.848	64.158	1.0929	7.66e-07	9.38e-06	-	Mpv17/PMP22
Zm00001d033098	564.023	162.915	1.7916	6.23e-50	9.24e-48	-//-	-//-
Zm00001d033132	268.605	85.2462	1.6558	3.77e-22	2.02e-20	-	Chlorophyll A-B binding protein, plant||Chlorophyll A-B binding protein||Chlorophyll a/b binding domain superfamily
Zm00001d033136	165.588	61.6918	1.4244	1.3e-11	2.91e-10	light harvesting chlorophyll binding protein9	Chlorophyll A-B binding protein||Chlorophyll a/b binding domain superfamily||Chlorophyll A-B binding protein, plant
Zm00001d033147	63.1186	133.892	-1.0849	9.37e-08	1.3e-06	-	Ribosomal protein L24e/L24 superfamily||Ribosomal protein L24e, conserved site||TRASH domain||Ribosomal protein L24e-related
Zm00001d033150	204.463	94.5035	1.1134	8.23e-10	1.51e-08	-//-	-//-
Zm00001d033181	37.8283	12.5457	1.5923	0.00042141	0.0028573	-	Ribokinase-like||Carbohydrate kinase PfkB
Zm00001d033186	34.1645	74.4162	-1.1231	4.38e-05	0.00037741	-	Mitochondrial import receptor subunit TOM5 homologue, viridiplantae
Zm00001d033187	43.8238	103.904	-1.2455	1.79e-07	2.4e-06	-	PLC-like phosphodiesterase, TIM beta/alpha-barrel domain superfamily||Glycerophosphodiester phosphodiesterase domain
Zm00001d033204	48.5345	133.642	-1.4613	2.88e-11	6.19e-10	methyl binding domain115	Methyl-CpG DNA binding||-||DNA-binding domain superfamily
Zm00001d033231	42.7056	89.3923	-1.0657	1.69e-05	0.00015954	-	Major pollen allergen Lol pI||Expansin, cellulose-binding-like domain||Expansin, cellulose-binding-like domain superfamily||Expansin/pollen allergen, DPBB domain||RlpA-like protein, double-psi beta-barrel domain||Expansin/Lol pI||RlpA-like domain superfamily
Zm00001d033256	39.7554	13.1533	1.5957	0.00029354	0.0020833	-	Patatin-like phospholipase domain||Acyl transferase/acyl hydrolase/lysophospholipase
Zm00001d033273	40.493	109.694	-1.4377	2.56e-09	4.42e-08	-	Sugar transporter, conserved site||Major facilitator, sugar transporter-like||Major facilitator superfamily domain||MFS transporter superfamily
Zm00001d033297	71.3742	25.3773	1.4919	4.07e-06	4.32e-05	LIM-transcription factor 5	Protein DA1-like||Ubiquitin interacting motif||Zinc finger, LIM-type
Zm00001d033316	156.714	54.9722	1.5114	5.32e-12	1.24e-10	-	Protein kinase domain||NAF domain||Protein kinase-like domain superfamily||NAF/FISL domain||Serine/threonine-protein kinase, active site||Protein kinase, ATP binding site
Zm00001d033320	11.4675	38.7093	-1.7551	4.83e-05	0.00041226	-	UDP-glycosyltransferase family, conserved site||UDP-glucuronosyl/UDP-glucosyltransferase
Zm00001d033344	53.3879	2.35901	4.5003	2.75e-13	7.35e-12	-	BTB/POZ domain||NPH3 domain||BTB/POZ domain-containing protein NPY2||SKP1/BTB/POZ domain superfamily
Zm00001d033383	187.928	57.1167	1.7182	8.9e-17	3.28e-15	hydroxymethylpyrimidine phosphate synthase1	Phosphomethylpyrimidine synthase ThiC/5-hydroxybenzimidazole synthase BzaA/B||ThiC/Bza superfamily||Phosphomethylpyrimidine synthase
Zm00001d033385	118.172	4.3606	4.7602	3.9e-28	2.91e-26	-	Glycosyl transferase, family 8||Nucleotide-diphospho-sugar transferases
Zm00001d033389	78.1072	254.809	-1.7059	1.47e-24	9.33e-23	-	VQ
Zm00001d033401	5.23411	42.3908	-3.0177	6.42e-09	1.04e-07	-	Calcium permeable stress-gated cation channel 1, N-terminal transmembrane domain||10TM putative phosphate transporter, cytosolic domain||Calcium-dependent channel, 7TM region, putative phosphate
Zm00001d033419	8.70765	48.2526	-2.4702	2.2e-08	3.31e-07	-//-	-//-
Zm00001d033455	11.9195	120.238	-3.3345	1.78e-24	1.12e-22	-	Thaumatin family||Thaumatin, conserved site||Osmotin/thaumatin-like superfamily
Zm00001d033473	159.402	43.606	1.8701	3.89e-16	1.38e-14	-	NusB/RsmB/TIM44||NusB-like superfamily||NusB antitermination factor
Zm00001d033483	262.562	1290.99	-2.2977	6.27e-170	4.47e-167	dehydrin13	Dehydrin HIRD11-like
Zm00001d033496	32.5466	70.413	-1.1133	7.86e-05	0.00063937	nicotianamine synthase 3	S-adenosyl-L-methionine-dependent methyltransferase||Nicotianamine synthase
Zm00001d033503	11.5388	42.8197	-1.8918	7.13e-06	7.23e-05	-	SPX domain||E3 ubiquitin-protein ligase BAH1||Zinc finger, RING-type||RING-type zinc-finger, LisH dimerisation motif||Zinc finger, RING-type, conserved site||Zinc finger, RING/FYVE/PHD-type
Zm00001d033535	183.931	408.574	-1.1514	1.68e-22	9.29e-21	-	Cysteine alpha-hairpin motif superfamily||CHCH
Zm00001d033543	23.7914	5.25417	2.1789	0.0004872	0.0032331	-	HPP
Zm00001d033551	63.761	7.47021	3.0935	3.24e-12	7.79e-11	-	Histidine phosphatase superfamily, clade-2||Histidine acid phosphatase, VIP1 family||Histidine phosphatase superfamily||Histidine acid phosphatase active site||ATP-grasp fold
Zm00001d033594	83.7695	36.4932	1.1988	2.87e-05	0.00025683	-	Protein of unknown function DUF1517
Zm00001d033623	30.2865	233.685	-2.9478	1.98e-41	2.51e-39	lipoxygenase3	Lipoxygenase||Lipoxigenase, C-terminal domain superfamily||Lipoxygenase, plant||Lipoxygenase, iron binding site||PLAT/LH2 domain superfamily||PLAT/LH2 domain||Lipoxygenase, domain 3||Lipoxygenase, C-terminal
Zm00001d033624	14.2273	84.996	-2.5787	2.93e-14	8.75e-13	lipoxygenase4	PLAT/LH2 domain superfamily||Lipoxygenase, iron binding site||Lipoxygenase, conserved site||Lipoxygenase||Lipoxygenase, plant||Lipoxigenase, C-terminal domain superfamily||Lipoxygenase, C-terminal||PLAT/LH2 domain||Lipoxygenase, domain 3
Zm00001d033634	71.4218	23.6974	1.5916	1.27e-06	1.48e-05	-//-	-//-
Zm00001d033710	26.3371	83.7092	-1.6683	7.71e-09	1.24e-07	-	Cupredoxin||Phytocyanin||Phytocyanin domain||Blue (type 1) copper protein, binding site
Zm00001d033717	81.438	34.3129	1.2469	2.02e-05	0.00018717	-//-	-//-
Zm00001d033719	62.1194	11.9023	2.3838	2.48e-09	4.3e-08	C2C2-CO-like-transcription factor 2	CCT domain||B-box-type zinc finger
Zm00001d033727	16.2495	47.6449	-1.5519	3.41e-05	0.00029969	-	DNA-directed RNA polymerase subunit/transcription factor S||Zinc finger, TFIIS-type||Pol I subunit A12, C-terminal zinc ribbon
Zm00001d033797	14.1797	47.3947	-1.7409	7.75e-06	7.81e-05	-	Alpha/Beta hydrolase fold||Serine aminopeptidase, S33
Zm00001d033855	181.005	67.4106	1.425	1.45e-12	3.62e-11	-	Transmembrane protein TauE-like
Zm00001d033898	73.7058	32.9904	1.1597	0.00013534	0.0010397	Homeobox-transcription factor 36	Homeobox-like domain superfamily||Homeobox KN domain||POX domain||Homeobox domain
Zm00001d033909	15.7023	46.4297	-1.5641	3.9e-05	0.00033936	-//-	-//-
Zm00001d033931	58.9789	334.765	-2.5049	6.81e-50	1e-47	alcohol dehydrogenase1	Alcohol dehydrogenase, C-terminal||GroES-like superfamily||Alcohol dehydrogenase, N-terminal||NAD(P)-binding domain superfamily||Alcohol dehydrogenase, zinc-type, conserved site
Zm00001d033943	33.3318	4.50357	2.8878	1.13e-06	1.34e-05	-	Protein of unknown function DUF4228, plant
Zm00001d033957	401.456	115.163	1.8016	2.59e-36	2.74e-34	bHLH-transcription factor 103	-||Peptidase family A1 domain||Aspartic peptidase domain superfamily||Myc-type, basic helix-loop-helix (bHLH) domain||Aspartic peptidase A1 family||TFIIS/LEDGF domain superfamily||Helix-loop-helix DNA-binding domain superfamily||Transcription factor IIS,
Zm00001d033983	218.31	517.518	-1.2452	2.29e-31	2.08e-29	-	Domain of unknown function DUF3700||Nucleophile aminohydrolases, N-terminal
Zm00001d033985	64.784	4.93248	3.7153	3.1e-14	9.2e-13	-//-	-//-
Zm00001d033987	1.28474	33.5266	-4.7058	2.33e-09	4.05e-08	HSF-transcription factor 17	Heat shock transcription factor family||Winged helix-like DNA-binding domain superfamily||Heat shock factor (HSF)-type, DNA-binding||Winged helix DNA-binding domain superfamily
Zm00001d034007	203.44	84.6743	1.2646	9.38e-12	2.13e-10	-	Glycoside hydrolase-type carbohydrate-binding||Galactose mutarotase-like domain superfamily
Zm00001d034015	225.376	461.294	-1.0334	1.36e-21	7.07e-20	exoglucanase1	Glycoside hydrolase, family 3, N-terminal||Glycoside hydrolase family 3 C-terminal domain superfamily||Glycoside hydrolase family 3 C-terminal domain||Glycoside hydrolase, family 3, N-terminal domain superfamily||Glycoside hydrolase superfamily
Zm00001d034017	68.1386	12.0453	2.5	1.32e-10	2.63e-09	-	Glycoside hydrolase family 3 C-terminal domain superfamily||Glycoside hydrolase family 3 C-terminal domain||Glycoside hydrolase, family 3, N-terminal||Glycoside hydrolase, family 3, N-terminal domain superfamily||Glycoside hydrolase superfamily
Zm00001d034130	277.217	71.2351	1.9604	1.32e-28	9.97e-27	-//-	-//-
Zm00001d034145	190.165	46.2152	2.0408	3.58e-21	1.81e-19	-	Zinc finger C2H2-type||Zinc finger C2H2 superfamily
Zm00001d034196	106.133	22.1247	2.2622	4.52e-14	1.32e-12	C-type cytochrome synthesis protein1	ResB-like domain||Cytochrome c biogenesis protein Ccs1/CcsB
Zm00001d034223	93.524	221.569	-1.2443	2.57e-14	7.75e-13	-	Ribosomal protein S14
Zm00001d034249	51.4132	19.9444	1.3662	0.00026419	0.0018939	-	S-adenosyl-L-methionine-dependent methyltransferase, putative||S-adenosyl-L-methionine-dependent methyltransferase||Methyltransferase Ppm1/Ppm2/Tcmp
Zm00001d034257	44.0617	4.07466	3.4348	1.27e-09	2.27e-08	-	Serine/threonine-protein kinase, active site||Protein kinase, ATP binding site||Serine-threonine/tyrosine-protein kinase, catalytic domain||Protein kinase-like domain superfamily||Protein kinase domain
Zm00001d034270	16.3685	41.9976	-1.3594	0.00040037	0.0027357	-	DnaJ domain||Chaperone J-domain superfamily
Zm00001d034283	1133.47	393.884	1.5249	6.98e-78	1.68e-75	-	Photosystem I PsaF, reaction centre subunit III superfamily||Photosystem I PsaF, reaction centre subunit III
Zm00001d034345	18.5573	44.6068	-1.2653	0.00053878	0.0035405	ferredoxin NADP reductase1	Ferredoxin--NADP reductase, plant and Cyanobacteria type||Flavoprotein pyridine nucleotide cytochrome reductase||Ferredoxin-NADP reductase (FNR), nucleotide-binding domain||Ferredoxin reductase-type FAD-binding domain||Riboflavin synthase-like beta-barrel||Ferredoxin--NADP reductase||Oxidoreductase FAD/NAD(P)-binding
Zm00001d034346	32.5466	67.8395	-1.0596	0.00019023	0.0014118	-	Glycolipid transfer protein superfamily||Glycolipid transfer protein domain
Zm00001d034350	48.9389	17.0492	1.5213	0.00010729	0.00084709	-	Zinc finger, C3HC-like
Zm00001d034401	62.6904	22.5893	1.4726	1.91e-05	0.0001781	-//-	-//-
Zm00001d034414	6.04302	30.3455	-2.3281	1.78e-05	0.00016666	AY110426	Bifunctional inhibitor/plant lipid transfer protein/seed storage helical domain superfamily||Bifunctional inhibitor/plant lipid transfer protein/seed storage helical domain||-
Zm00001d034486	96.2362	26.2708	1.8731	2.4e-10	4.66e-09	-	GTP1/OBG, conserved site||OBG-type guanine nucleotide-binding (G) domain||P-loop containing nucleoside triphosphate hydrolase||GTP1/OBG domain||GTP1/OBG domain superfamily||GTP-binding protein, Obg-type||GTP binding domain||Small GTP-binding protein domain
Zm00001d034497	82.5086	236.795	-1.521	8.2e-20	3.77e-18	-	Cysteine-rich transmembrane CYSTM domain
Zm00001d034514	13.8466	47.7522	-1.786	4.97e-06	5.18e-05	-	RmlC-like cupin domain superfamily||RmlC-like jelly roll fold||Germin||Cupin 1||Germin, manganese binding site
Zm00001d034520	56.6235	162.629	-1.5221	4.23e-14	1.23e-12	-	Mitochondrial pyruvate carrier
Zm00001d034543	2438.1	1063.74	1.1966	1.23e-112	6.02e-110	-	Photosystem I PsaD||Photosystem I, reaction centre subunit PsaD superfamily
Zm00001d034547	10.2541	45.3931	-2.1463	5.66e-07	7.06e-06	-	Galactose-binding-like domain superfamily||Domain of unknown function DUF642
Zm00001d034617	34.4262	77.9189	-1.1785	1.44e-05	0.00013879	-	Histidine acid phosphatase active site||Histidine acid phosphatase, eukaryotic||Histidine phosphatase superfamily, clade-2||Histidine phosphatase superfamily
Zm00001d034620	36.2105	81.7791	-1.1753	9.24e-06	9.18e-05	-	PC-Esterase||PMR5 N-terminal domain||Protein trichome birefringence-like 32/46||Trichome birefringence-like family
Zm00001d034643	1.30853	51.7911	-5.3067	4.89e-14	1.42e-12	-	Actin-depolymerising factor homology domain||ADF/Cofilin||ADF-H/Gelsolin-like domain superfamily
Zm00001d034673	485.559	155.588	1.6419	3.03e-38	3.44e-36	-	Bowman-Birk type proteinase inhibitor||Proteinase inhibitor I12, Bowman-Birk
Zm00001d034680	26.0992	5.50437	2.2454	0.00019619	0.0014507	-	Mitotic-spindle organizing protein 1
Zm00001d034698	34.6879	73.9872	-1.0928	6.59e-05	0.00054634	-	Mitochondrial import inner membrane translocase subunit Tim10/12||Tim10-like domain superfamily||Tim10-like
Zm00001d034699	25.3854	5.50437	2.2054	0.00028261	0.0020127	-	Ribosomal protein L2, domain 2||NusG, N-terminal domain superfamily||KOW||NusG, N-terminal||Transcription antitermination protein, NusG||Translation protein SH3-like domain superfamily
Zm00001d034715	93.6668	44.4281	1.0761	5.44e-05	0.00045942	rubisco accumulation factor2	Pterin 4 alpha carbinolamine dehydratase superfamily||Pterin 4 alpha carbinolamine dehydratase
Zm00001d034721	509.897	117.7	2.1151	1.7e-56	3.06e-54	RNA helicase4	DEAD/DEAH box helicase domain||Zinc finger, CCHC-type||Zinc finger, CCHC-type superfamily||GUCT||RNA helicase, DEAD-box type, Q motif||Helicase superfamily 1/2, ATP-binding domain||P-loop containing nucleoside triphosphate hydrolase||Helicase, C-terminal
Zm00001d034724	283.546	114.984	1.3021	1.7e-16	6.15e-15	-	Ribosomal protein L18, bacterial-type||Ribosomal protein L18
Zm00001d034732	6.3761	39.4241	-2.6283	1.7e-07	2.29e-06	-	Phospholipid/glycerol acyltransferase
Zm00001d034760	119.623	261.386	-1.1277	1.55e-14	4.78e-13	ferredoxin3	2Fe-2S ferredoxin-like superfamily||Ferredoxin [2Fe-2S], plant||2Fe-2S ferredoxin-type iron-sulfur binding domain||2Fe-2S ferredoxin, iron-sulphur binding site||Beta-grasp domain superfamily
Zm00001d034779	72.8493	9.61477	2.9216	4.53e-13	1.19e-11	-	Coenzyme Q-binding protein COQ10, START domain||START-like domain superfamily
Zm00001d034782	13.5373	48.8959	-1.8528	2.21e-06	2.46e-05	-	Ammonium/urea transporter||Ammonium transporter||Ammonium transporter AmtB-like domain||Blood group Rhesus C/E/D polypeptide
Zm00001d034790	268.724	601.477	-1.1624	8.52e-33	8.18e-31	-	Ribosomal protein S4e, central domain superfamily||RNA-binding S4 domain||Ribosomal protein S4e, N-terminal||Ribosomal protein S4e, central region||KOW||Ribosomal protein L2, domain 2||Ribosomal protein S4e||40S ribosomal protein S4, C-terminal domain
Zm00001d034793	44.9895	103.868	-1.2071	3.42e-07	4.42e-06	-	MICOS complex subunit Mic10
Zm00001d034795	28.4307	85.1032	-1.5818	1.99e-08	3.01e-07	prohibitin4	Band 7 domain||Band 7/SPFH domain superfamily||Prohibitin
Zm00001d034807	200.062	537.605	-1.4261	2.75e-39	3.27e-37	-	Water stress and hypersensitive response domain||Late embryogenesis abundant protein, LEA_2 subgroup
Zm00001d034838	23.1728	5.21842	2.1507	0.00064223	0.0041584	-	Orn/Lys/Arg decarboxylase, C-terminal domain superfamily||Orn/Lys/Arg decarboxylase, C-terminal||Pyridoxal phosphate-dependent transferase, major domain||Pyridoxal phosphate-dependent transferase||Orn/Lys/Arg decarboxylase, major domain
Zm00001d034852	89.5509	31.4178	1.5111	1.86e-07	2.49e-06	-	Protein of unknown function DUF2301
Zm00001d034865	335.816	111.66	1.5886	9.72e-26	6.53e-24	-	Ankyrin repeat||Ankyrin repeat-containing domain superfamily||Ankyrin repeat-containing domain||Tetratricopeptide-like helical domain superfamily||Pentatricopeptide repeat
Zm00001d034897	71.1125	17.1565	2.0514	6.83e-09	1.1e-07	-	Ribosome hibernation promoting factor/RaiA||Sigma 54 modulation/S30EA ribosomal protein, C-terminal domain superfamily||Ribosome hibernation promoting factor, long/plastid||Ribosome hibernation promotion factor-like||Sigma 54 modulation/S30EA ribosomal protein, C-terminal
Zm00001d034935	155.905	64.158	1.281	1.64e-09	2.9e-08	-//-	-//-
Zm00001d034969	162.9	58.189	1.4852	4.01e-12	9.46e-11	-	GNAT domain||Acyl-CoA N-acyltransferase
Zm00001d034978	31.1192	277.756	-3.1579	5.87e-52	9.71e-50	-	Heavy metal-associated domain, HMA||Heavy metal-associated domain superfamily
Zm00001d035002	212.077	91.3939	1.2144	1.7e-11	3.76e-10	ferredoxin5	2Fe-2S ferredoxin, iron-sulphur binding site||Beta-grasp domain superfamily||2Fe-2S ferredoxin-type iron-sulfur binding domain||Ferredoxin [2Fe-2S], plant||2Fe-2S ferredoxin-like superfamily
Zm00001d035003	1034.05	271.179	1.931	7.48e-100	2.77e-97	ferredoxin2	Ferredoxin [2Fe-2S], plant||2Fe-2S ferredoxin-like superfamily||2Fe-2S ferredoxin-type iron-sulfur binding domain||2Fe-2S ferredoxin, iron-sulphur binding site||Beta-grasp domain superfamily
Zm00001d035039	90.336	34.8133	1.3757	1.16e-06	1.36e-05	-	Glycosyl transferase, family 14
Zm00001d035079	11.5864	58.7251	-2.3415	2.1e-09	3.68e-08	Zea mays ARGOS5	ARGOS/ARL
Zm00001d035081	115.793	23.8403	2.2801	2.37e-15	7.73e-14	-	Beta-carotene isomerase D27-like||Domain of unknown function DUF4033
Zm00001d035092	75.5615	29.2375	1.3698	9.33e-06	9.26e-05	-	RNA-binding domain superfamily||RNA recognition motif domain||Nucleotide-binding alpha-beta plait domain superfamily
Zm00001d035136	84.9115	202.446	-1.2535	2.44e-13	6.57e-12	succinate dehydrogenase7	Alpha-helical ferredoxin||Beta-grasp domain superfamily||2Fe-2S ferredoxin, iron-sulphur binding site||2Fe-2S ferredoxin-like superfamily||4Fe-4S ferredoxin-type, iron-sulphur binding domain||4Fe-4S ferredoxin, iron-sulphur binding, conserved site||Succinate dehydrogenase/fumarate reductase iron-sulphur protein||2Fe-2S ferredoxin-type iron-sulfur binding domain||Succinate dehydogenase/fumarate re…
Zm00001d035157	78.702	166.775	-1.0834	2.65e-09	4.56e-08	-	Amino acid transporter, transmembrane domain
Zm00001d035200	69.5899	11.8666	2.552	4.97e-11	1.04e-09	-	AMP-binding enzyme, C-terminal domain||AMP-binding, conserved site||AMP-dependent synthetase/ligase
Zm00001d035214	10.0162	32.776	-1.7103	0.000238	0.0017316	GRMZM2G055238	Ureide permease||Ureide permease, plant
Zm00001d035236	14.2035	38.8165	-1.4504	0.00036232	0.0025099	-	Calmodulin-binding domain, plant
Zm00001d035321	150.98	66.4098	1.1849	2.67e-08	3.96e-07	-	SWIB domain||SWIB/MDM2 domain||SWIB/MDM2 domain superfamily
Zm00001d035337	204.796	34.0985	2.5864	6.51e-30	5.27e-28	-	GDP-L-galactose/GDP-D-glucose phosphorylase
Zm00001d035367	109.417	48.7887	1.1652	3.03e-06	3.28e-05	-	Hypoxia induced protein, domain
Zm00001d035390	46.417	126.529	-1.4467	1.3e-10	2.61e-09	resistance to sugarcane mosaic virus1	Thioredoxin domain||Thioredoxin||Thioredoxin-like superfamily
Zm00001d035455	249.072	51.3264	2.2788	3.57e-31	3.2e-29	-	Zinc finger, CCCH-type superfamily||Zinc finger, CCCH-type||Ankyrin repeat||Ankyrin repeat-containing domain superfamily||Ankyrin repeat-containing domain
Zm00001d035456	68.0672	15.8697	2.1007	8.41e-09	1.34e-07	-//-	-//-
Zm00001d035501	19.4852	128.316	-2.7193	7.84e-22	4.14e-20	-	Tetraspanin||Tetraspanin/Peripherin
Zm00001d035512	350.876	104.69	1.7448	1.39e-30	1.17e-28	AP2-EREBP-transcription factor 81	AP2/ERF domain superfamily||AP2/ERF domain||-||DNA-binding domain superfamily
Zm00001d035597	33.76	8.9714	1.9119	0.00014158	0.0010819	-	Cupin 1||RmlC-like cupin domain superfamily||RmlC-like jelly roll fold||11-S seed storage protein, plant
Zm00001d035603	40.9688	118.308	-1.53	1.01e-10	2.05e-09	-	Protein of unknown function DUF1635
Zm00001d035605	395.318	113.125	1.8051	7.02e-36	7.31e-34	MYB-transcription factor 21	Homeobox-like domain superfamily||SANT/Myb domain||Myb domain
Zm00001d035634	222.878	73.4154	1.6021	7.99e-18	3.18e-16	-	ACT domain
Zm00001d035637	47.6542	98.7569	-1.0513	7.64e-06	7.71e-05	-//-	-//-
Zm00001d035657	270.318	60.5123	2.1594	1.46e-31	1.34e-29	-	Ankyrin repeat-containing domain||Ankyrin repeat-containing domain superfamily||Ankyrin repeat
Zm00001d035677	46.2029	12.7244	1.8604	1.26e-05	0.00012225	-	Zinc finger, RING-type||Zinc finger, RING/FYVE/PHD-type||Domain of unknown function DUF1117
Zm00001d035683	1.33232	13.8324	-3.376	0.00050057	0.0033105	-	Proteinase inhibitor I13, potato inhibitor I||Proteinase inhibitor I13, potato inhibitor I superfamily
Zm00001d035698	53.6496	20.9094	1.3594	0.00020577	0.0015155	-	tRNA pseudouridylate synthase B, C-terminal||Pseudouridine synthase, catalytic domain superfamily||tRNA pseudouridine synthase II, TruB||Pseudouridine synthase II, N-terminal
Zm00001d035737	70.1371	24.3407	1.5268	3.32e-06	3.57e-05	-	P-loop containing nucleoside triphosphate hydrolase||Phosphoribulokinase/uridine kinase
Zm00001d035747	64.6175	21.4813	1.5888	4.2e-06	4.45e-05	argonaute1a	Ribonuclease H-like superfamily||Argonaut, glycine-rich domain||Protein argonaute, N-terminal||Argonaute, linker 1 domain||Piwi domain||Ribonuclease H superfamily||PAZ domain||Argonaute linker 2 domain||PAZ domain superfamily||Protein argonaute, Mid domain
Zm00001d035753	14.3224	78.2764	-2.4503	1.3e-12	3.26e-11	-	Leucine-rich repeat domain superfamily||Leucine-rich repeat-containing N-terminal, plant-type
Zm00001d035859	3476.83	957.545	1.8604	0	0	plastocyanin homolog1	Blue (type 1) copper protein, binding site||Cupredoxin||Blue (type 1) copper protein, plastocyanin-type||Blue (type 1) copper domain||Plastocyanin
Zm00001d035887	31.3571	4.93248	2.6684	6.05e-06	6.22e-05	-	PH-like domain superfamily||Rho GTPase-activating protein domain||Pleckstrin homology domain||Rho GTPase activation protein
Zm00001d035916	3.66388	25.9849	-2.8262	1.06e-05	0.00010392	-	P-loop containing nucleoside triphosphate hydrolase||Adenylate kinase/UMP-CMP kinase||Adenylate kinase, conserved site||UMP-CMP kinase
Zm00001d035937	216.335	80.7783	1.4212	1.14e-14	3.52e-13	-	TCP-1-like chaperonin intermediate domain superfamily||Chaperonin Cpn60, conserved site||GroEL-like apical domain superfamily||GroEL-like equatorial domain superfamily||Chaperonin Cpn60/TCP-1 family||Chaperonin Cpn60
Zm00001d035948	165.755	358.427	-1.1126	5.31e-19	2.3e-17	-	Protein of unknown function DUF1138
Zm00001d035964	91.6207	34.17	1.4229	4.89e-07	6.18e-06	-	Protein kinase domain||Protein kinase-like domain superfamily||Protein kinase, ATP binding site||Serine/threonine-protein kinase, active site
Zm00001d036024	48.2728	97.2557	-1.0106	1.65e-05	0.0001566	aldo/keto reductase AKR1	NADP-dependent oxidoreductase domain superfamily||NADP-dependent oxidoreductase domain
Zm00001d036046	394.295	85.1747	2.2108	1.36e-46	1.91e-44	-	Magnesium-protoporphyrin IX methyltransferase, C-terminal||Magnesium-protoporphyrin IX methyltransferase||S-adenosyl-L-methionine-dependent methyltransferase
Zm00001d036122	41.2067	12.7959	1.6872	0.00012138	0.00094424	-	Glycosyltransferase 61
Zm00001d036123	89.6936	20.4805	2.1308	2.49e-11	5.37e-10	-	EamA domain||WAT1-related protein
Zm00001d036135	47.1308	3.39555	3.795	6.7e-11	1.39e-09	-	Manganese/iron superoxide dismutase, C-terminal domain superfamily||Manganese/iron superoxide dismutase, N-terminal||Manganese/iron superoxide dismutase, N-terminal domain superfamily||Manganese/iron superoxide dismutase, binding site||Manganese/iron superoxide dismutase||Manganese/iron superoxide dismutase, C-terminal
Zm00001d036175	43.8476	14.44	1.6024	0.0001363	0.0010463	-	GDSL lipase/esterase||SGNH hydrolase superfamily||GDSL lipase/esterase-like, plant
Zm00001d036197	4.04454	20.7665	-2.3602	0.00034633	0.0024127	-	Chloramphenicol acetyltransferase-like domain superfamily||Transferase
Zm00001d036224	110.559	25.5917	2.1111	1.77e-13	4.85e-12	-//-	-//-
Zm00001d036340	503.712	246.839	1.029	2.17e-19	9.74e-18	photosystem II1	Twin-arginine translocation pathway, signal sequence||WD40/YVTN repeat-like-containing domain superfamily||Photosynthesis system II assembly factor Ycf48/Hcf136-like domain||Photosynthesis system II assembly factor Ycf48/Hcf136
Zm00001d036345	99.6146	42.3908	1.2326	3.02e-06	3.28e-05	yellow endosperm1	Squalene/phytoene synthase, conserved site||Trans-Isoprenyl Diphosphate Synthases, head-to-head||Squalene/phytoene synthase||Isoprenoid synthase domain superfamily
Zm00001d036370	471.403	972.629	-1.0449	1.99e-44	2.71e-42	chitinase2	Chitin-binding, type 1||Lysozyme-like domain superfamily||Endochitinase-like superfamily||Chitin-binding, type 1, conserved site||Glycoside hydrolase, family 19||Glycoside hydrolase, family 19, catalytic
Zm00001d036402	6.99467	36.5647	-2.3861	1.78e-06	2.01e-05	-	Protein of unknown function DUF668
Zm00001d036521	92.7151	24.6267	1.9126	2.83e-10	5.46e-09	photosystemI1	NIF system FeS cluster assembly, NifU, C-terminal||Fe-S cluster assembly domain superfamily
Zm00001d036533	174.058	60.7625	1.5183	3e-13	8e-12	-	Ternary complex factor MIP1, leucine-zipper||Domain of unknown function DUF547
Zm00001d036780	12.5619	147.403	-3.5526	4.78e-31	4.22e-29	-//-	-//-
Zm00001d036785	28.1214	7.25575	1.9545	0.00042123	0.0028571	-	Peptidase M16, C-terminal||Metalloenzyme, LuxS/M16 peptidase-like||Peptidase M16, N-terminal
Zm00001d036827	465.455	224.857	1.0496	1.3e-18	5.46e-17	-	Aspartic peptidase A1 family||Xylanase inhibitor, N-terminal||CND41-like||Aspartic peptidase domain superfamily||Peptidase family A1 domain||Xylanase inhibitor, C-terminal||Microtubule-associated protein, MAP65/Ase1/PRC1||Aspartic peptidase, active site
Zm00001d036831	152.86	58.4035	1.3881	1.88e-10	3.7e-09	-	Zinc finger, RING/FYVE/PHD-type||Zinc finger, RING-type||Copine||von Willebrand factor A-like domain superfamily||von Willebrand factor, type A
Zm00001d036877	67.4248	16.2986	2.0485	1.72e-08	2.64e-07	-//-	-//-
Zm00001d036880	51.2229	144.615	-1.4974	1.91e-12	4.71e-11	EIN3-binding F-box protein1	Leucine-rich repeat domain superfamily||F-box-like domain superfamily||Leucine-rich repeat||F-box domain||Leucine-rich repeat, cysteine-containing subtype
Zm00001d036925	36.496	11.0802	1.7198	0.00024429	0.0017704	-	F-box domain||Kelch repeat type 1||Kelch-type beta propeller
Zm00001d036959	111.701	284.905	-1.3508	4.38e-20	2.05e-18	elongation factor gamma1	Elongation factor 1B gamma, C-terminal||Glutathione S-transferase, N-terminal||Elongation factor EF1B gamma, C-terminal domain superfamily||Glutathione S-transferase, C-terminal-like||Glutathione S-transferase, C-terminal domain superfamily||Thioredoxin-like superfamily||Glutathione S-transferase, C-terminal
Zm00001d036985	34.5213	77.0969	-1.1592	2.04e-05	0.00018829	-	Ribosomal protein S24e||Ribosomal protein L23/L15e core domain superfamily||Ribosomal S24e conserved site
Zm00001d036986	4.85345	26.9499	-2.4732	2.86e-05	0.00025636	-	Plant PDR ABC transporter associated||ABC transporter-like||ABC-2 type transporter||P-loop containing nucleoside triphosphate hydrolase||ABC-transporter N-terminal domain||ATP-binding cassette transporter, PDR-like subfamily G, domain 2||AAA+ ATPase domain
Zm00001d037052	49.0579	108.336	-1.143	5.82e-07	7.23e-06	-	Ubiquitin-conjugating enzyme, active site||Ubiquitin-conjugating enzyme E2||Ubiquitin-conjugating enzyme/RWD-like
Zm00001d037059	190.736	62.0492	1.6201	1.03e-15	3.49e-14	-	ATP-grasp fold, subdomain 1||Pyruvate phosphate dikinase, PEP/pyruvate-binding
Zm00001d037095	18.6763	61.1199	-1.7104	5.21e-07	6.53e-06	-	Zinc finger, RING-type||Zinc finger, RING/FYVE/PHD-type
Zm00001d037100	73.682	36.7077	1.0052	0.0007427	0.004741	-	Importin-beta, N-terminal domain||Armadillo-type fold||Armadillo-like helical
Zm00001d037114	36.5912	9.93645	1.8807	8.99e-05	0.00072345	-	Leucine-rich repeat||Leucine-rich repeat domain superfamily||Serine/threonine-protein kinase, active site||Protein kinase, ATP binding site||Protein kinase-like domain superfamily||Protein kinase domain||Leucine-rich repeat, typical subtype||Leucine-rich repeat-containing N-terminal, plant-type
Zm00001d037194	2.97393	24.448	-3.0393	9.73e-06	9.63e-05	-	Cupredoxin||Phytocyanin||Phytocyanin domain
Zm00001d037200	19.6517	48.324	-1.2981	0.00024173	0.0017532	-	RNA recognition motif domain||Nucleotide-binding alpha-beta plait domain superfamily||RNA-binding domain superfamily
Zm00001d037228	347.236	101.867	1.7692	7.25e-31	6.28e-29	NOD26-like membrane intrinsic protein2	Aquaporin-like||Major intrinsic protein, conserved site||Aquaporin transporter||Major intrinsic protein
Zm00001d037267	25.5282	55.4011	-1.1178	0.0004425	0.0029732	-	RNA-binding S4 domain superfamily||RNA-binding S4 domain||Ribosomal protein S4/S9||Ribosomal protein S4/S9, N-terminal
Zm00001d037381	97.0927	212.061	-1.127	4.6e-12	1.08e-10	-	RIN4, pathogenic type III effector avirulence factor Avr cleavage site
Zm00001d037425	24.5289	4.03892	2.6024	7.96e-05	0.00064661	-	PPC domain
Zm00001d037429	17.3439	43.9277	-1.3407	0.00033851	0.0023653	-	Thioredoxin reductase||Pyridine nucleotide-disulphide oxidoreductase, class-II||FAD/NAD(P)-binding domain superfamily||FAD/NAD(P)-binding domain||Pyridine nucleotide-disulphide oxidoreductase, class-II, active site
Zm00001d037479	138.395	303.098	-1.131	1.11e-16	4.08e-15	-	Ribosomal protein S30
Zm00001d037480	139.822	41.7117	1.7451	3.96e-13	1.04e-11	-	Glycosyl hydrolases 36||Aldolase-type TIM barrel||Glycoside hydrolase superfamily
Zm00001d037513	215.074	50.1469	2.1006	1.33e-24	8.46e-23	germin-like protein1	RmlC-like jelly roll fold||Germin||RmlC-like cupin domain superfamily||Germin, manganese binding site||Cupin 1
Zm00001d037547	0	57.7244	-6.9226	5.06e-15	1.6e-13	guaiacol peroxidase3	Haem peroxidase, plant/fungal/bacterial||Secretory peroxidase||Peroxidases heam-ligand binding site||Plant peroxidase||Haem peroxidase||Peroxidase, active site
Zm00001d037603	217.358	510.476	-1.2318	1.72e-30	1.44e-28	-	Ribosomal L18e/L15P superfamily||Ribosomal protein L18e/L15P||Ribosomal protein L18e||Ribosomal protein L18e, conserved site
Zm00001d037607	45.8698	13.2605	1.7904	2.29e-05	0.00020986	WRKY-transcription factor 125	WRKY domain||WRKY domain superfamily
Zm00001d037608	37.067	106.835	-1.5272	8.43e-10	1.54e-08	-//-	-//-
Zm00001d037631	70.2798	17.4067	2.0135	1.28e-08	1.98e-07	-//-	-//-
Zm00001d037652	69.8278	33.2764	1.0693	0.00052887	0.0034828	-	Myo-inositol-1-phosphate synthase, GAPDH-like||Myo-inositol-1-phosphate synthase||NAD(P)-binding domain superfamily
Zm00001d037656	11.2058	220.139	-4.2961	5.68e-51	8.92e-49	-	Glycoside hydrolase family 18, catalytic domain||Glycoside hydrolase superfamily
Zm00001d037681	22.8398	71.0564	-1.6374	1.5e-07	2.03e-06	-	HAD superfamily||Vegetative storage protein/acid phosphatase||Acid phosphatase, class B-like||Acid phosphatase, plant||HAD-like superfamily
Zm00001d037708	46.2743	17.7283	1.3842	0.00046981	0.003143	-	UDP-glucuronosyl/UDP-glucosyltransferase||UDP-glycosyltransferase family, conserved site
Zm00001d037738	6.01923	53.2565	-3.1453	3.37e-11	7.21e-10	-	Rapid ALkalinization Factor
Zm00001d037745	19.7707	46.7514	-1.2416	0.00047658	0.0031814	-	Cytochrome P450, conserved site||Cytochrome P450||Cytochrome P450, E-class, group I||Cytochrome P450 superfamily
Zm00001d037751	185.549	408.431	-1.1383	3.92e-22	2.09e-20	-	Late embryogenesis abundant protein, LEA_2 subgroup
Zm00001d037778	30.1913	1.6799	4.1677	7.24e-08	1.02e-06	-	Glucosamine 6-phosphate N-acetyltransferase||GNAT domain||Acyl-CoA N-acyltransferase
Zm00001d037779	113.128	21.6243	2.3872	8.02e-16	2.73e-14	tonoplast intrinsic protein4	Aquaporin-like||Aquaporin transporter||Major intrinsic protein||Major intrinsic protein, conserved site
Zm00001d037873	171.108	387.808	-1.1804	3.37e-22	1.82e-20	elongation factor alpha3	Translation elongation factor EF1A, eukaryotic/archaeal||Translation elongation factor EF1A/initiation factor IF2gamma, C-terminal||Transcription factor, GTP-binding domain||Tr-type G domain, conserved site||Translation elongation factor EFTu/EF1A, C-terminal||Translation protein, beta-barrel domain superfamily||P-loop containing nucleoside triphosphate hydrolase||Translation elongation factor EF…
Zm00001d037875	233.893	492.891	-1.0754	2.56e-24	1.6e-22	elongation factor alpha2	Translation elongation factor EF1A, eukaryotic/archaeal||Translation elongation factor EF1A/initiation factor IF2gamma, C-terminal||Translation protein, beta-barrel domain superfamily||P-loop containing nucleoside triphosphate hydrolase||Translation elongation factor EFTu-like, domain 2||Transcription factor, GTP-binding domain||Tr-type G domain, conserved site||Translation elongation factor EFTu…
Zm00001d037877	185.121	446.104	-1.2689	5.4e-28	3.95e-26	-	P-loop containing nucleoside triphosphate hydrolase||Translation elongation factor EFTu-like, domain 2||Translation protein, beta-barrel domain superfamily||Transcription factor, GTP-binding domain||Tr-type G domain, conserved site||Translation elongation factor EFTu/EF1A, C-terminal||Translation elongation factor EF1A/initiation factor IF2gamma, C-terminal||Translation elongation factor EF1A, eu…
Zm00001d037894	0	25.556	-5.9815	1.15e-07	1.57e-06	dehydrin1	Dehydrin, conserved site||Dehydrin
Zm00001d037905	117.696	325.437	-1.4673	2.18e-25	1.45e-23	elongation factor alpha1	Translation elongation factor EFTu/EF1A, C-terminal||Tr-type G domain, conserved site||Transcription factor, GTP-binding domain||Translation protein, beta-barrel domain superfamily||Translation elongation factor EFTu-like, domain 2||P-loop containing nucleoside triphosphate hydrolase||Translation elongation factor EF1A, eukaryotic/archaeal||Translation elongation factor EF1A/initiation factor IF2…
Zm00001d037949	232.466	86.8189	1.4209	1.2e-15	3.99e-14	-	PPM-type phosphatase domain||Protein phosphatase 2C family||PPM-type phosphatase domain superfamily
Zm00001d037972	60.8346	132.462	-1.1226	5.02e-08	7.26e-07	-	Ribosomal protein L29e
Zm00001d038020	81.9614	20.9809	1.9659	1.5e-09	2.66e-08	-	Protein kinase domain||Protein kinase-like domain superfamily||Serine-threonine/tyrosine-protein kinase, catalytic domain
Zm00001d038061	65.5215	26.9857	1.2798	9.39e-05	0.00075177	-	EF-hand domain pair||EF-Hand 1, calcium-binding site||EF-hand domain
Zm00001d038133	35.3064	11.5091	1.6172	0.00056723	0.003713	-	Cyclin-like superfamily||Cyclin PHO80-like
Zm00001d038136	83.3889	251.7	-1.5938	2.89e-22	1.56e-20	-	Dienelactone hydrolase||Alpha/Beta hydrolase fold
Zm00001d038143	15.4644	42.3908	-1.4548	0.00018794	0.0013988	-	GDSL lipase/esterase-like, plant||SGNH hydrolase superfamily||GDSL lipase/esterase
Zm00001d038151	53.4593	169.742	-1.6668	2.06e-16	7.47e-15	-	Xylanase inhibitor, C-terminal||Aspartic peptidase A1 family||Peptidase family A1 domain||Aspartic peptidase domain superfamily||Xylanase inhibitor, N-terminal||Xylanase inhibitor I-like
Zm00001d038163	5318.16	2489.55	1.095	5.12e-210	5.28e-207	pyruvate, orthophosphate dikinase1	PEP-utilising enzyme, conserved site||Pyruvate/Phosphoenolpyruvate kinase-like domain superfamily||PEP-utilising enzyme, mobile domain||Phosphohistidine domain superfamily||PEP-utilising enzyme, C-terminal||ATP-grasp fold, subdomain 1||Pyruvate, phosphate dikinase||Pyruvate phosphate dikinase, PEP/pyruvate-binding||PEP-utilising enzyme, active site
Zm00001d038164	80.3198	361.715	-2.171	6.82e-46	9.5e-44	methyl binding domain	DNA-binding domain superfamily||Zinc finger, CW-type||Methyl-CpG DNA binding
Zm00001d038167	115.602	243.658	-1.0757	8.37e-13	2.15e-11	-	Alpha/Beta hydrolase fold
Zm00001d038199	31.7853	2.10882	3.9139	6.03e-08	8.62e-07	-	Mlo-related protein
Zm00001d038218	127.308	468.014	-1.8782	2.1e-49	3.06e-47	-	Cytochrome c-like domain||Cytochrome c-like domain superfamily||Cytochrome c, class IA/ IB
Zm00001d038221	13.0377	109.194	-3.0661	6.27e-21	3.11e-19	NAC-transcription factor 20	NAC domain||NAC domain superfamily
Zm00001d038229	51.8891	178.856	-1.7853	1e-18	4.27e-17	-	Nucleotide-diphospho-sugar transferases||Glycosyl transferase, family 8
Zm00001d038262	24.8858	59.44	-1.2561	7.09e-05	0.00058305	-	CRAL/TRIO, N-terminal domain||CRAL/TRIO, N-terminal domain superfamily||GOLD domain superfamily||CRAL-TRIO lipid binding domain superfamily||GOLD domain||CRAL-TRIO lipid binding domain
Zm00001d038291	102.541	207.808	-1.019	2.34e-10	4.55e-09	-	2Fe-2S ferredoxin-like superfamily||Ferredoxin [2Fe-2S], plant||2Fe-2S ferredoxin, iron-sulphur binding site||Beta-grasp domain superfamily||2Fe-2S ferredoxin-type iron-sulfur binding domain
Zm00001d038320	5.87648	45.7863	-2.9619	2.21e-09	3.87e-08	AP2-EREBP-transcription factor 133	AP2/ERF domain superfamily||AP2/ERF domain||DNA-binding domain superfamily
Zm00001d038326	11.063	37.8157	-1.7732	5.26e-05	0.00044505	SnRK2 serine threonine protein kinase 11	Protein kinase domain||Protein kinase-like domain superfamily||Serine/threonine-protein kinase, active site||Protein kinase, ATP binding site
Zm00001d038327	136.158	274.003	-1.0089	5.17e-13	1.35e-11	-	Peptidase S8 propeptide/proteinase inhibitor I9 superfamily||Peptidase S8 propeptide/proteinase inhibitor I9
Zm00001d038334	42.8007	11.1517	1.9404	1.5e-05	0.00014337	-	MFS transporter superfamily||Proton-dependent oligopeptide transporter family
Zm00001d038337	118.172	55.5798	1.0883	4.71e-06	4.94e-05	-	GTP-binding protein, orthogonal bundle domain superfamily||GTP-binding protein, ribosome biogenesis||P-loop containing nucleoside triphosphate hydrolase||GTP binding domain
Zm00001d038361	47.3925	17.1207	1.4689	0.00020763	0.0015262	-	MFS transporter superfamily||Yip1 domain
Zm00001d038362	59.2644	21.3026	1.4761	3.13e-05	0.00027771	-	Phosphoribosyltransferase-like||Uracil phosphoribosyl transferase||Phosphoribosyltransferase domain
Zm00001d038374	218.881	516.124	-1.2376	5.13e-31	4.51e-29	-	Ribosomal protein L36e||Ribosomal protein L36e domain superfamily
Zm00001d038453	225.4	96.6481	1.2217	3.12e-12	7.54e-11	-	Pyridoxal phosphate-dependent transferase domain 1||Pyridoxal phosphate-dependent transferase||Pyridoxal phosphate-dependent transferase, major domain||Aminotransferase class-III
Zm00001d038471	332.651	147.224	1.176	2.32e-16	8.3e-15	-	Armadillo-type fold||U box domain||Armadillo-like helical||Zinc finger, RING/FYVE/PHD-type||Armadillo
Zm00001d038485	59.5499	12.9388	2.2024	2.76e-08	4.09e-07	-	Serine/threonine-protein kinase, active site||Malectin-like carbohydrate-binding domain||Protein kinase, ATP binding site||Protein kinase domain||Protein kinase-like domain superfamily
Zm00001d038491	27.7646	7.50595	1.8871	0.00062693	0.0040778	-	GNAT domain||Acyl-CoA N-acyltransferase
Zm00001d038535	292.658	599.726	-1.0351	1.17e-27	8.43e-26	-	Ribosomal protein L30/YlxQ||Ribosomal protein L30e, conserved site||Ribosomal protein L30e||50S ribosomal protein L30e-like||Ribosomal protein L7Ae/L30e/S12e/Gadd45
Zm00001d038542	84.2454	20.4805	2.0403	3.28e-10	6.29e-09	-//-	-//-
Zm00001d038558	76.989	190.401	-1.3063	2.46e-13	6.61e-12	cystatin3	Cystatin||Cystatin domain
Zm00001d038562	44.0855	90.822	-1.0427	2e-05	0.00018563	-	Sugar phosphate transporter domain
Zm00001d038563	96.5217	226.144	-1.2283	2.49e-14	7.52e-13	-	F-box domain||F-box-like domain superfamily
Zm00001d038577	4.66312	38.888	-3.06	2.2e-08	3.3e-07	-	Glycoside hydrolase superfamily||Glycoside hydrolase family 17
Zm00001d038585	38.9227	7.61318	2.354	2.82e-06	3.07e-05	AP2-EREBP-transcription factor 196	AP2/ERF domain||AP2/ERF domain superfamily||DNA-binding domain superfamily
Zm00001d038593	6.9233	44.3923	-2.6808	2.06e-08	3.12e-07	-//-	-//-
Zm00001d038599	2.71222	27.1644	-3.3242	1.25e-06	1.47e-05	-	Secretory peroxidase||Haem peroxidase, plant/fungal/bacterial||Plant peroxidase||Haem peroxidase
Zm00001d038606	29.0255	5.54011	2.3893	4.47e-05	0.00038466	-	Domain of unknown function DUF1995
Zm00001d038665	15.06	185.647	-3.6238	3.37e-39	3.98e-37	-	Aromatic-L-amino-acid decarboxylase||Pyridoxal phosphate-dependent transferase||Pyridoxal phosphate-dependent transferase, major domain||Pyridoxal phosphate-dependent transferase domain 1||Pyridoxal phosphate-dependent decarboxylase||Pyridoxal-phosphate binding site
Zm00001d038712	90.1456	380.659	-2.0782	8.47e-46	1.17e-43	-//-	-//-
Zm00001d038718	200.681	62.7641	1.6769	3.08e-17	1.17e-15	hemoglobin2	Leghaemoglobin||Globin||Globin-like superfamily||-||Globin/Protoglobin
Zm00001d038754	31.5236	63.1215	-1.0017	0.00056846	0.0037197	-	ER lumen protein retaining receptor
Zm00001d038768	28.3356	79.4201	-1.4869	2.08e-07	2.76e-06	-	Reticulon
Zm00001d038780	182.052	12.5457	3.8591	4.25e-38	4.8e-36	-//-	-//-
Zm00001d038806	16.5826	101.831	-2.6184	4.95e-17	1.86e-15	heat-shock protein 101	ClpA/B family||Clp, N-terminal domain superfamily||AAA+ ATPase domain||P-loop containing nucleoside triphosphate hydrolase||ClpA/B, conserved site 1||Clp, N-terminal||Clp ATPase, C-terminal||ATPase, AAA-type, core||ClpA/B, conserved site 2
Zm00001d038835	66.1877	27.5576	1.2641	0.00010183	0.00080877	rbcl rna s1-binding domain protein2	RNA-binding domain, S1||Nucleic acid-binding, OB-fold||S1 domain||Nucleolar protein of 40kDa
Zm00001d038839	79.7488	164.952	-1.0485	7.83e-09	1.25e-07	-//-	-//-
Zm00001d038840	139.299	372.474	-1.419	1.51e-27	1.07e-25	voltage-dependent anion channel protein2	Eukaryotic porin/Tom40||Porin domain superfamily||Porin, eukaryotic type
Zm00001d038843	169.347	80.0635	1.0808	5.11e-08	7.38e-07	WRKY-transcription factor 82	WRKY domain superfamily||WRKY domain
Zm00001d038860	61.6197	124.563	-1.0154	9.95e-07	1.19e-05	-	Domain of unknown function DUF4408||Protein of unknown function DUF761, plant
Zm00001d038865	162.733	504.793	-1.6332	2.14e-44	2.89e-42	-	Ribosomal protein L28e||Ribosomal L28e/Mak16
Zm00001d038884	196.208	66.6958	1.5567	2.91e-15	9.43e-14	-	Serine/threonine-protein kinase, active site||Protein kinase-like domain superfamily||Protein kinase domain
Zm00001d038891	22.0071	76.9539	-1.806	5.24e-09	8.64e-08	-	Methyltransferase domain||Methyltransferase type 11||S-adenosyl-L-methionine-dependent methyltransferase||Phosphoethanolamine N-methyltransferase
Zm00001d038894	503.498	224.893	1.1627	1.55e-23	9.2e-22	-	Protein kinase-like domain superfamily||Protein kinase domain||Protein kinase, ATP binding site||Serine/threonine-protein kinase, active site
Zm00001d038913	13.3708	85.3534	-2.6744	8.2e-15	2.56e-13	lipid transfer protein1	Bifunctional inhibitor/plant lipid transfer protein/seed storage helical domain superfamily||Non-specific lipid-transfer protein type 2||Bifunctional inhibitor/plant lipid transfer protein/seed storage helical domain
Zm00001d038984	2393.3	1078.71	1.1497	1.6e-103	6.46e-101	photosystem I H subunit1	Photosystem I PsaH, reaction centre subunit VI
Zm00001d039000	29.6441	110.552	-1.8989	4.77e-13	1.25e-11	-	Chaperone DnaJ, C-terminal||HSP40/DnaJ peptide-binding||DnaJ domain||Chaperone J-domain superfamily||DnaJ domain, conserved site
Zm00001d039006	53.8162	20.7307	1.3763	0.0001737	0.0013045	ARF-transcription factor 24	DNA-binding pseudobarrel domain superfamily||-||B3 DNA binding domain||Auxin response factor
Zm00001d039036	54.5537	19.2295	1.5044	5.03e-05	0.0004279	-	PRC-barrel-like superfamily||PRC-barrel domain||Nucleotide-diphospho-sugar transferases||Translation protein, beta-barrel domain superfamily||RimM, N-terminal||16S rRNA processing protein RimM||RimM, N-terminal domain superfamily
Zm00001d039037	136.253	64.5869	1.077	1.11e-06	1.31e-05	-	Protein kinase, ATP binding site||Mitogen-activated protein (MAP) kinase, conserved site||Protein kinase-like domain superfamily||Protein kinase domain
Zm00001d039052	34.8782	159.162	-2.1901	2.49e-21	1.28e-19	-	Major facilitator, sugar transporter-like||Major facilitator superfamily domain||MFS transporter superfamily||Sugar transporter, conserved site
Zm00001d039076	42.3249	10.83	1.9665	1.4e-05	0.0001345	-	Protein of unknown function DUF3593
Zm00001d039077	6.6378	111.874	-4.075	4.68e-26	3.17e-24	AP2-EREBP-transcription factor 34	AP2/ERF domain superfamily||AP2/ERF domain||DNA-binding domain superfamily
Zm00001d039104	90.2408	36.4575	1.3076	3.09e-06	3.34e-05	-//-	-//-
Zm00001d039110	46.0602	7.64892	2.5902	6.95e-08	9.85e-07	-	EF-hand domain||EF-Hand 1, calcium-binding site||EF-hand domain pair
Zm00001d039131	773.482	193.94	1.9958	1.48e-78	3.65e-76	ADP glucose pyrophosphorylase2	Nucleotide-diphospho-sugar transferases||Glucose-1-phosphate adenylyltransferase||Nucleotidyl transferase domain||Trimeric LpxA-like superfamily||ADP-glucose pyrophosphorylase, conserved site
Zm00001d039142	75.7518	33.4908	1.1775	8.89e-05	0.00071665	-	Polyprenyl synthetase, conserved site||Solanesyl diphosphate synthase||Isoprenoid synthase domain superfamily||Polyprenyl synthetase
Zm00001d039173	109.107	53.7569	1.0212	3.15e-05	0.00027971	hypersensitive induced reaction3	Band 7/SPFH domain superfamily||Band 7 domain
Zm00001d039180	55.2912	23.3399	1.2442	0.00045524	0.0030532	-	Protein kinase domain||Protein kinase-like domain superfamily||Serine/threonine-protein kinase, active site||Protein kinase, ATP binding site
Zm00001d039181	55.1961	4.53931	3.604	4.24e-12	9.98e-11	Sigma70-like-transcription factor 7	RNA polymerase sigma factor, SigB/C/D/F, plastid||RNA polymerase sigma-70 region 2||RNA polymerase sigma factor, region 2||RNA polymerase sigma-70 region 3||RNA polymerase sigma-70 region 4||RNA polymerase sigma-70 like domain||RNA polymerase sigma factor, region 3/4-like||Winged helix-like DNA-binding domain superfamily||RNA polymerase sigma-70
Zm00001d039264	60.5491	13.332	2.1832	2.53e-08	3.78e-07	-	Aminotransferase-like, PLP-dependent enzymes||Aminotransferase class IV||Aminodeoxychorismate lyase, class IV
Zm00001d039276	145.437	31.9897	2.1847	5.71e-18	2.3e-16	-	Zinc finger, SIAH-type||Zinc finger, RING/FYVE/PHD-type||E3 ubiquitin-protein ligase SIN-like||Zinc finger, RING-type||TRAF-like||Seven-in-absentia protein, TRAF-like domain
Zm00001d039301	3.99696	70.2343	-4.1352	4.5e-17	1.7e-15	-	Nucleoside phosphorylase domain||Nucleoside phosphorylase superfamily
Zm00001d039312	92.9054	40.8538	1.1853	1.28e-05	0.0001237	non-yellow coloring1	NAD(P)-binding domain superfamily||Short-chain dehydrogenase/reductase SDR
Zm00001d039337	13.1329	0	6.5213	0.00020517	0.0015122	-	Peptidase C45
Zm00001d039349	110.297	15.5123	2.8299	1.94e-18	8.08e-17	-	Conserved hypothetical protein CHP01589, plant
Zm00001d039364	6.25714	28.3082	-2.1776	6.74e-05	0.00055744	-	Class I glutamine amidotransferase-like||DJ-1/PfpI||Protein/nucleic acid deglycase DJ-1
Zm00001d039377	9.9686	44.6783	-2.1641	6.1e-07	7.55e-06	-	Zinc finger, RING/FYVE/PHD-type||Zinc finger, RING-type
Zm00001d039394	33.76	104.368	-1.6283	2.27e-10	4.43e-09	gibberellin 2-oxidase13	Oxoglutarate/iron-dependent dioxygenase||Isopenicillin N synthase-like||Non-haem dioxygenase N-terminal domain
Zm00001d039415	19.3662	2.35901	3.0373	0.00014144	0.0010817	-	Lecithin:cholesterol/phospholipid:diacylglycerol acyltransferase||Alpha/Beta hydrolase fold
Zm00001d039424	0	11.2232	-4.7119	0.00054678	0.003588	AP2-EREBP-transcription factor 103	AP2/ERF domain superfamily||AP2/ERF domain||DNA-binding domain superfamily
Zm00001d039437	49.9857	11.3662	2.1368	5.99e-07	7.42e-06	double B-box zinc finger protein3	B-box-type zinc finger
Zm00001d039451	33.6886	6.82684	2.303	1.72e-05	0.00016203	-	Ribonuclease III, endonuclease domain superfamily||Ribonuclease III domain||Mini-ribonuclease 3 family
Zm00001d039487	9.75448	56.2232	-2.527	9.64e-10	1.76e-08	1-aminocyclopropane-1-carboxylate synthase1	Aminotransferase, class I/classII||Aminotransferases, class-I, pyridoxal-phosphate-binding site||Pyridoxal phosphate-dependent transferase, major domain||Pyridoxal phosphate-dependent transferase||Pyridoxal phosphate-dependent transferase domain 1
Zm00001d039492	25.5044	100.651	-1.9805	1.36e-12	3.4e-11	-	SANT/Myb domain||Myb domain||Homeobox-like domain superfamily||Myb domain, plants||Zinc finger, CCHC-type
Zm00001d039513	33.7124	6.14773	2.4552	7.77e-06	7.83e-05	Aux/IAA-transcription factor 7	AUX/IAA domain||AUX/IAA protein||PB1 domain
Zm00001d039524	378.759	20.9094	4.1791	3.1e-81	8.21e-79	-	Harbinger transposase-derived nuclease domain
Zm00001d039589	148.482	16.7633	3.1469	8.28e-27	5.75e-25	gigantea2	GIGANTEA
Zm00001d039624	18.5811	44.2136	-1.2507	0.00063599	0.0041252	Aux/IAA-transcription factor 8	PB1 domain||AUX/IAA protein||AUX/IAA domain
Zm00001d039667	97.8065	45.5004	1.1041	2.48e-05	0.00022533	-	Protein of unknown function DUF393
Zm00001d039670	126.594	271.144	-1.0988	1.69e-14	5.19e-13	phospholipase D1	C2 domain superfamily||Phospholipase D, plant||C2 domain||Phospholipase D/Transphosphatidylase||Phospholipase D, C-terminal||Phospholipase D family
Zm00001d039687	957.366	454.289	1.0755	4.48e-38	5.03e-36	-	Photosystem I, reaction centre subunit XI||Photosystem I PsaL, reaction centre subunit XI superfamily||Photosystem I PsaL, reaction centre subunit XI
Zm00001d039715	370.099	136.072	1.4435	1.51e-24	9.49e-23	-	Photosystem II PsbX
Zm00001d039719	39.1607	10.1509	1.9478	3.3e-05	0.00029198	-	Saposin B type, region 2||Saposin-like type B, region 1||Saposin-like||Saposin B type domain
Zm00001d039770	1.9271	27.8435	-3.8528	2.23e-07	2.95e-06	-	FAS1 domain||FAS1 domain superfamily
Zm00001d039786	54.7678	176.354	-1.6871	3.01e-17	1.15e-15	-//-	-//-
Zm00001d039852	129.925	44.9285	1.532	2.22e-10	4.34e-09	-	Membrane insertase YidC/ALB3/OXA1/COX18||Membrane insertase YidC/Oxa1, C-terminal
Zm00001d039900	153.788	29.9166	2.3619	1.06e-20	5.13e-19	-//-	-//-
Zm00001d039907	7.32775	37.2796	-2.3469	1.77e-06	2e-05	-	DNA-binding pseudobarrel domain superfamily||DNA-binding domain superfamily||B3 DNA binding domain||AP2/ERF domain superfamily||AP2/ERF domain
Zm00001d039908	269.2	573.705	-1.0916	1.19e-28	9.03e-27	-	Ribosomal protein L24/L26, conserved site||Ribosomal protein L2, domain 2||Ribosomal protein L26/L24, eukaryotic/archaeal||Translation protein SH3-like domain superfamily||KOW
Zm00001d039963	78.4641	32.2399	1.2832	1.84e-05	0.00017197	-	CALMODULIN-BINDING PROTEIN60
Zm00001d039993	15.2979	53.8284	-1.815	9.6e-07	1.16e-05	-//-	-//-
Zm00001d040027	19.3424	58.6894	-1.6013	2.59e-06	2.84e-05	-	Bowman-Birk type proteinase inhibitor||Proteinase inhibitor I12, Bowman-Birk
Zm00001d040028	162.852	735.405	-2.175	1.27e-91	3.79e-89	-	Bowman-Birk type proteinase inhibitor||Proteinase inhibitor I12, Bowman-Birk
Zm00001d040029	286.591	1358.83	-2.2453	4.72e-174	3.5e-171	-	Proteinase inhibitor I12, Bowman-Birk
Zm00001d040059	68.9713	155.623	-1.174	9.85e-10	1.78e-08	-	Glycosyltransferase 61
Zm00001d040076	3.35459	28.9873	-3.1112	1.13e-06	1.34e-05	-	Phosphatidyl serine synthase
Zm00001d040148	130.187	44.4281	1.551	1.43e-10	2.85e-09	bHLH-transcription factor 76	Myc-type, basic helix-loop-helix (bHLH) domain||Helix-loop-helix DNA-binding domain superfamily||Achaete-scute transcription factor-related
Zm00001d040190	95.5939	456.076	-2.2543	6.09e-60	1.15e-57	-	Ricin B-like lectins
Zm00001d040202	422.678	123.848	1.771	2.95e-37	3.2e-35	-	Light regulated Lir1||Snf7 family
Zm00001d040210	187.167	58.5822	1.6758	3.63e-16	1.29e-14	-	Protein of unknown function DUF3339
Zm00001d040242	37.067	9.90071	1.9045	6.99e-05	0.0005755	-	SnoaL-like domain||NTF2-like domain superfamily
Zm00001d040264	17.106	0	4.9958	2.47e-05	0.00022415	-//-	-//-
Zm00001d040278	61.5484	124.563	-1.0171	9.63e-07	1.16e-05	-	P-loop containing nucleoside triphosphate hydrolase||Small GTPase superfamily, ARF/SAR type||Small GTPase superfamily, SAR1-type||Small GTP-binding protein domain
Zm00001d040318	42.5866	107.978	-1.3423	1.87e-08	2.84e-07	NAC-transcription factor 66	NAC domain||-||NAC domain superfamily
Zm00001d040340	27.6218	101.974	-1.8843	4.82e-12	1.13e-10	-	PQ-loop repeat
Zm00001d040416	37.3763	5.96902	2.6466	8.78e-07	1.07e-05	-	DNA topoisomerase, type IIA, subunit B||Histidine kinase/HSP90-like ATPase superfamily||DNA topoisomerase, type IIA||DNA gyrase, subunit B||Ribosomal protein S5 domain 2-type fold, subgroup||DNA gyrase subunit B, TOPRIM domain||TOPRIM domain||DNA topoisomerase, type IIA, subunit B, domain 2||DNA topoisomerase, type IIA, conserved site||Ribosomal protein S5 domain 2-type fold||Histidine kinase/HSP…
Zm00001d040446	97.6399	211.025	-1.1119	8.53e-12	1.94e-10	-	Pyruvate kinase-like, insert domain superfamily||Pyruvate kinase, insert domain superfamily||Pyruvate kinase, C-terminal||Pyruvate kinase, active site||Pyruvate kinase, barrel||Pyruvate kinase||Pyruvate kinase, C-terminal domain superfamily||Pyruvate/Phosphoenolpyruvate kinase-like domain superfamily
Zm00001d040468	18.367	81.0285	-2.1413	2.48e-11	5.37e-10	major facilitator superfamily defense1	Major facilitator superfamily||Major facilitator superfamily domain||MFS transporter superfamily
Zm00001d040481	0	10.973	-4.8493	0.00059509	0.0038871	-	Erg28
Zm00001d040614	72.6352	24.8054	1.55	1.69e-06	1.92e-05	-	E3 ubiquitin-protein ligase MARCH-like||Protein of unknown function DUF3675||Zinc finger, RING/FYVE/PHD-type||Zinc finger, RING-CH-type
Zm00001d040621	37.3525	85.0675	-1.1874	5.18e-06	5.39e-05	myb transcription factor40	Myb domain||SANT/Myb domain||Homeobox-like domain superfamily
Zm00001d040659	28.859	78.6338	-1.4461	4.09e-07	5.23e-06	-	Late embryogenesis abundant protein, LEA_3 subgroup
Zm00001d040665	38.9941	9.50754	2.0361	1.96e-05	0.00018169	multidrug and toxic compound extrusion4	Multi antimicrobial extrusion protein||-||Polysaccharide biosynthesis protein, C-terminal domain
Zm00001d040672	7.25638	26.0921	-1.8463	0.00056124	0.003675	-	RNA recognition motif domain||Nucleotide-binding alpha-beta plait domain superfamily||RNA-binding domain superfamily
Zm00001d040721	107.038	244.909	-1.1941	8.08e-15	2.53e-13	-	FAD/NAD-linked reductase, dimerisation domain superfamily||Dihydrolipoamide dehydrogenase||Pyridine nucleotide-disulphide oxidoreductase, class I||Pyridine nucleotide-disulphide oxidoreductase, dimerisation domain||FAD/NAD(P)-binding domain superfamily||FAD/NAD(P)-binding domain||Pyridine nucleotide-disulphide oxidoreductase, class I, active site
Zm00001d040741	48.5583	7.64892	2.6664	1.82e-08	2.78e-07	-	Serine carboxypeptidase, serine active site||Alpha/Beta hydrolase fold||Peptidase S10, serine carboxypeptidase
Zm00001d040804	57.5038	24.1978	1.2488	0.00033575	0.0023505	-	Protein LOW PSII ACCUMULATION 1-like||Tetratricopeptide repeat 2||Tetratricopeptide-like helical domain superfamily||Tetratricopeptide repeat||Tetratricopeptide repeat-containing domain
Zm00001d040842	19.7469	0	4.5248	8.63e-06	8.62e-05	12-oxo-phytodienoic acid reductase6	NADH:flavin oxidoreductase/NADH oxidase, N-terminal||Aldolase-type TIM barrel
Zm00001d040959	57.7893	10.83	2.4158	6.72e-09	1.09e-07	-//-	-//-
Zm00001d041072	83.1748	170.993	-1.0397	5.26e-09	8.67e-08	-	ABC transporter, conserved site||ABC transporter-like||AAA+ ATPase domain||P-loop containing nucleoside triphosphate hydrolase||ABC-transporter extension domain
Zm00001d041112	35.8061	73.7371	-1.0422	0.00012254	0.00095242	-	Adenylate kinase, active site lid domain||Adenylate kinase/UMP-CMP kinase||P-loop containing nucleoside triphosphate hydrolase||Adenylate kinase subfamily||Adenylate kinase, conserved site
Zm00001d041236	47.9397	224.499	-2.2274	5.54e-30	4.52e-28	-	Serine/threonine-protein kinase, active site||Protein kinase, ATP binding site||Leucine-rich repeat||Leucine-rich repeat domain superfamily||Leucine-rich repeat, typical subtype||Leucine-rich repeat-containing N-terminal, plant-type||Protein kinase-like domain superfamily||Protein kinase domain
Zm00001d041246	1130.47	338.125	1.7413	2.33e-94	7.7e-92	-	RNA recognition motif domain||Nucleotide-binding alpha-beta plait domain superfamily||RNA-binding domain superfamily
Zm00001d041267	27.5029	56.6521	-1.0425	0.00075821	0.0048251	-	Yif1 family
Zm00001d041308	31.2857	6.0405	2.3728	2.45e-05	0.00022266	-	Sodium/solute symporter superfamily||Regulator of K+ conductance, N-terminal||Cation/H+ exchanger||NAD(P)-binding domain superfamily
Zm00001d041343	53.5782	134.035	-1.3229	5.67e-10	1.05e-08	-	Leucine-rich repeat domain superfamily||Winged helix-like DNA-binding domain superfamily||NB-ARC||P-loop containing nucleoside triphosphate hydrolase||Powdery mildew resistance protein, RPW8 domain
Zm00001d041352	41.7301	98.7569	-1.2428	3.75e-07	4.83e-06	-	Phosphoribosyltransferase domain||Adenine phosphoribosyl transferase||Phosphoribosyltransferase-like
Zm00001d041363	45.275	95.7545	-1.0806	6.77e-06	6.88e-05	-	Protein kinase, ATP binding site||Serine/threonine-protein kinase, active site||Protein kinase-like domain superfamily||Protein kinase domain
Zm00001d041416	42.0632	148.868	-1.8234	3e-16	1.07e-14	Aux/IAA-transcription factor 10	AUX/IAA domain||AUX/IAA protein||PB1 domain||-
Zm00001d041418	3.68767	23.4829	-2.6708	4.7e-05	0.00040246	Aux/IAA-transcription factor 11	AUX/IAA domain||AUX/IAA protein||PB1 domain
Zm00001d041595	45.4178	16.7276	1.441	0.0003472	0.0024169	-	Ribosomal protein S6, plastid/chloroplast||Ribosomal protein S6 superfamily||Ribosomal protein S6||Translation elongation factor EF1B/ribosomal protein S6||Ribosomal protein S6, conserved site
Zm00001d041711	27.9073	142.935	-2.3566	6.66e-21	3.29e-19	auxin binding protein1	Auxin-binding protein||RmlC-like cupin domain superfamily||RmlC-like jelly roll fold
Zm00001d041760	300.795	683.149	-1.1834	5.46e-38	6.1e-36	-	RNA-binding S4 domain superfamily||RNA-binding S4 domain||Ribosomal protein S4/S9, eukaryotic/archaeal||Ribosomal protein S4/S9||Ribosomal protein S4, conserved site||Ribosomal protein S4/S9, N-terminal
Zm00001d041804	1371.86	663.991	1.0469	1.92e-51	3.12e-49	TRM1	Thioredoxin, conserved site||Thioredoxin domain||Thioredoxin||Thioredoxin-like superfamily
Zm00001d041819	2842.91	1275.15	1.1567	6.96e-124	3.58e-121	photosystem I N subunit1	Photosystem I reaction centre subunit N, chloroplastic
Zm00001d041827	21.2457	2.85941	2.8934	0.00010035	0.00079803	-	Secretory peroxidase||Haem peroxidase, plant/fungal/bacterial||Plant peroxidase||Peroxidases heam-ligand binding site||Haem peroxidase
Zm00001d041917	24.0293	52.9706	-1.1404	0.00048649	0.0032312	-	Ubiquinol-cytochrome C reductase hinge domain superfamily||Cytochrome b-c1 complex, subunit 6||Ubiquinol-cytochrome C reductase hinge domain
Zm00001d042005	152.836	49.3963	1.6295	5.48e-13	1.42e-11	-	Acetylglutamate kinase-like superfamily||Aspartate/glutamate/uridylate kinase||Uridylate kinase, bacteria
Zm00001d042022	34.3548	76.4535	-1.1541	2.35e-05	0.00021471	-	Haem peroxidase, plant/fungal/bacterial||Secretory peroxidase||Peroxidases heam-ligand binding site||Plant peroxidase||Haem peroxidase||Peroxidase, active site
Zm00001d042025	147.412	307.422	-1.0604	1.88e-15	6.17e-14	-	Ubiquitin-like domain superfamily||Ubiquitin-fold modifier 1
Zm00001d042026	150.814	51.3264	1.555	4.67e-12	1.09e-10	-	Pheophorbide a oxygenase||Rieske [2Fe-2S] iron-sulphur domain superfamily||Aromatic-ring-hydroxylating dioxygenase, 2Fe-2S-binding site||Rieske [2Fe-2S] iron-sulphur domain
Zm00001d042044	87.1241	38.1731	1.1905	2.22e-05	0.00020355	-	P-loop containing nucleoside triphosphate hydrolase||Signal-recognition particle receptor FtsY||AAA+ ATPase domain||Signal recognition particle, SRP54 subunit, GTPase domain||SRP/SRP receptor, N-terminal
Zm00001d042050	644.842	284.44	1.1808	2.01e-30	1.67e-28	-	Protein RETICULATA-related
Zm00001d042114	57.2897	129.21	-1.1734	2.6e-08	3.86e-07	-	Cysteine-rich transmembrane CYSTM domain
Zm00001d042116	34.6641	9.40031	1.8827	0.00013636	0.0010463	-	Armadillo-like helical||Armadillo||Armadillo-type fold
Zm00001d042148	3.02151	21.0167	-2.7982	8.07e-05	0.00065479	cytokinin oxidase 2	FAD-linked oxidase-like, C-terminal||FAD-binding, type 2, subdomain 1||FAD-binding, type 2-like superfamily||FAD linked oxidase, N-terminal||Oxygen oxidoreductase covalent FAD-binding site||FAD-binding, type 2||Cytokinin dehydrogenase, C-terminal domain superfamily||Cytokinin dehydrogenase 1, FAD/cytokinin binding domain
Zm00001d042182	31.4522	67.6251	-1.1044	0.00012006	0.00093593	-//-	-//-
Zm00001d042184	119.98	265.425	-1.1455	4.68e-15	1.49e-13	6-phosphogluconate dehydrogenase2	6-phosphogluconate dehydrogenase-like, C-terminal domain superfamily||6-phosphogluconate dehydrogenase, C-terminal||6-phosphogluconate dehydrogenase, NADP-binding||6-phosphogluconate dehydrogenase||6-phosphogluconate dehydrogenase, domain 2||NAD(P)-binding domain superfamily||6-phosphogluconate dehydrogenase, decarboxylating
Zm00001d042209	0	11.6878	-4.2965	0.00053973	0.0035442	-	Alpha/beta hydrolase fold-1||Alpha/Beta hydrolase fold
Zm00001d042214	204.487	72.6648	1.4927	6.06e-15	1.91e-13	-	C2 domain||C2 domain superfamily
Zm00001d042328	67.972	30.0238	1.1788	0.00020248	0.0014936	-	Zinc finger, MYND-type||Tetratricopeptide-like helical domain superfamily||F-box-like domain superfamily
Zm00001d042395	9.99239	32.3471	-1.6947	0.00028539	0.0020317	-	Mitochondrial import inner membrane translocase subunit Tim16||Chaperone J-domain superfamily
Zm00001d042453	123.977	473.268	-1.9326	9.68e-52	1.59e-49	aldolase1	Fructose-bisphosphate aldolase class-I active site||Fructose-bisphosphate aldolase, class-I||Aldolase-type TIM barrel
Zm00001d042525	177.389	363.217	-1.0339	2.39e-17	9.19e-16	60S ribosomal protein L5-1 homolog a	Ribosomal protein L5 eukaryotic/L18 archaeal||Ribosomal protein L5 eukaryotic/L18 archaeal, C-terminal
Zm00001d042526	294.585	140.04	1.0728	9.38e-13	2.39e-11	-	Rhodanese-like domain||Rhodanese-like domain superfamily
Zm00001d042533	79.6298	31.9539	1.3173	1.04e-05	0.00010243	-	Trigger factor, ribosome-binding, bacterial||Trigger factor||Trigger factor ribosome-binding domain superfamily
Zm00001d042536	133.422	313.642	-1.2331	2.19e-19	9.79e-18	fructokinase1	Carbohydrate kinase PfkB||Ribokinase-like||Ribokinase/fructokinase||Carbohydrate/puine kinase, PfkB, conserved site
Zm00001d042540	57.9321	205.055	-1.8236	8.55e-22	4.5e-20	-	PLAT/LH2 domain||Lipoxygenase, domain 3||Lipoxygenase, C-terminal||Lipoxygenase||Lipoxygenase, conserved site||Lipoxigenase, C-terminal domain superfamily||Lipoxygenase, plant||Lipoxygenase, iron binding site||PLAT/LH2 domain superfamily
Zm00001d042541	28.0263	84.4241	-1.5909	1.99e-08	3.01e-07	lipoxygenase1	PLAT/LH2 domain superfamily||Lipoxygenase, iron binding site||Lipoxygenase, plant||Lipoxigenase, C-terminal domain superfamily||Lipoxygenase, conserved site||Lipoxygenase||Lipoxygenase, C-terminal||Lipoxygenase, domain 3||PLAT/LH2 domain
Zm00001d042551	40.6833	122.955	-1.5956	1.14e-11	2.56e-10	-	Serine-threonine/tyrosine-protein kinase, catalytic domain||Ankyrin repeat-containing domain superfamily||Ankyrin repeat||Ankyrin repeat-containing domain||Protein kinase-like domain superfamily||Protein kinase domain
Zm00001d042572	324.277	113.197	1.5184	2.35e-23	1.38e-21	-//-	-//-
Zm00001d042601	110.44	38.9595	1.5032	8.14e-09	1.3e-07	-	Transmembrane protein TMEM64||SNARE associated Golgi protein
Zm00001d042609	212.457	100.044	1.0865	8.81e-10	1.61e-08	NAC-transcription factor 109	NAC domain||NAC domain superfamily
Zm00001d042625	49.2958	127.315	-1.3689	5.84e-10	1.08e-08	-	Pectinesterase, Asp active site||Pectin lyase fold/virulence factor||Pectin lyase fold||Pectinesterase, catalytic
Zm00001d042634	29.9534	84.996	-1.5047	6.08e-08	8.67e-07	-	Extradiol ring-cleavage dioxygenase, class III enzyme, subunit B||Extradiol aromatic ring-opening dioxygenase, DODA-type
Zm00001d042663	58.1462	11.3304	2.3595	9.87e-09	1.55e-07	-	5'-3' exonuclease, N-terminal||DNA polymerase I-like, H3TH domain||DNA polymerase A||5'-3' exonuclease, C-terminal domain superfamily||5'-3' exonuclease, alpha-helical arch, N-terminal||PIN-like domain superfamily
Zm00001d042697	1544.37	764.785	1.0139	1.19e-54	2.08e-52	photosystem II subunit PsbS1	Chlorophyll A-B binding protein||Chlorophyll a/b binding domain superfamily
Zm00001d042717	14.1083	62.4424	-2.146	4.44e-09	7.4e-08	AP2-EREBP-transcription factor 174	AP2/ERF domain superfamily||AP2/ERF domain||DNA-binding domain superfamily
Zm00001d042726	21.8167	60.1191	-1.4624	8.04e-06	8.08e-05	-	BolA protein||BolA-like superfamily
Zm00001d042772	113.723	289.694	-1.349	2.33e-20	1.1e-18	-	Ribosomal protein L1, 3-layer alpha/beta-sandwich||Ribosomal protein L1/ribosomal biogenesis protein||Ribosomal protein L1, conserved site||Ribosomal protein L1||Ribosomal protein L1-like
Zm00001d042777	26.3133	6.0405	2.1231	0.00031053	0.0021942	liguleless2	Transcription factor TGA like domain||Basic-leucine zipper domain
Zm00001d042801	11.7054	38.4591	-1.7162	6.61e-05	0.00054783	-	Amino acid transporter, transmembrane domain
Zm00001d042812	84.6022	25.8062	1.713	2.56e-08	3.82e-07	-	Tetratricopeptide repeat-containing domain||Tetratricopeptide-like helical domain superfamily
Zm00001d042826	9.77827	55.6513	-2.5088	1.36e-09	2.43e-08	-	Transferase||Chloramphenicol acetyltransferase-like domain superfamily
Zm00001d042840	488.2	211.704	1.2054	3.39e-24	2.11e-22	sedoheptulose bisphosphatase1	Sedoheptulose-1,7-bisphosphatase||Fructose-1,6-bisphosphatase, active site||Fructose-1,6-bisphosphatase class 1||Fructose-1-6-bisphosphatase class I, N-terminal
Zm00001d042842	171.227	82.2438	1.0579	7.57e-08	1.07e-06	starch phoshorylase2	Glycosyl transferase, family 35||Glycogen/starch/alpha-glucan phosphorylase||Phosphorylase pyridoxal-phosphate attachment site||HSP20-like chaperone||Alpha crystallin/Hsp20 domain
Zm00001d042847	30.4292	4.78951	2.6675	8.34e-06	8.36e-05	-	Carbohydrate kinase PfkB||Ribokinase-like
Zm00001d042848	126.737	40.8538	1.6333	4.72e-11	9.94e-10	-	Multicopper oxidase, type 3||Cupredoxin||Laccase, first cupredoxin domain||Laccase, second cupredoxin domain||Multicopper oxidase, type 1||Laccase||Multicopper oxidase, type 2||Multicopper oxidases, conserved site||Multicopper oxidase, copper-binding site
Zm00001d042862	8.39837	91.8943	-3.4518	1.43e-19	6.47e-18	-	Bifunctional inhibitor/plant lipid transfer protein/seed storage helical domain superfamily||Putative lipid-transfer protein DIR1-like||Bifunctional inhibitor/plant lipid transfer protein/seed storage helical domain
Zm00001d042886	38.2566	96.6481	-1.337	1.12e-07	1.55e-06	protein phosphatase homolog3	PPM-type phosphatase domain||PPM-type phosphatase, divalent cation binding||PPM-type phosphatase domain superfamily||Protein phosphatase 2C family
Zm00001d042887	154.644	55.1509	1.4875	1.31e-11	2.94e-10	-	Protein of unknown function DUF668||Protein of unknown function DUF3475
Zm00001d042922	9.46898	37.3868	-1.9812	1.55e-05	0.0001482	-	Heat shock protein 70 family||Heat shock protein 70kD, peptide-binding domain superfamily||Heat shock protein 70kD, C-terminal domain superfamily||Heat shock protein 70, conserved site
Zm00001d042935	3.97316	41.4615	-3.3834	1.63e-09	2.88e-08	-//-	-//-
Zm00001d043062	100.852	48.753	1.0487	4.22e-05	0.00036537	WRKY-transcription factor 40	WRKY domain||-||WRKY domain superfamily
Zm00001d043087	8.73145	48.324	-2.4684	2.18e-08	3.28e-07	-	LURP-one-related||Tubby-like, C-terminal||LURP-one-related superfamily
Zm00001d043101	25.552	4.00317	2.6742	4.33e-05	0.00037417	-	Tryptophan synthase beta subunit-like PLP-dependent enzyme
Zm00001d043110	66.2591	22.1247	1.5825	3.4e-06	3.65e-05	-	Glycoside hydrolase family 1||Glycosyl hydrolases family 1, N-terminal conserved site||Glycoside hydrolase superfamily
Zm00001d043121	2.97393	20.7307	-2.8013	8.94e-05	0.00072064	-	Thaumatin family||Thaumatin, conserved site||Osmotin/thaumatin-like superfamily
Zm00001d043128	76.1087	11.9023	2.6768	1.65e-12	4.1e-11	-	Late embryogenesis abundant protein, LEA_2 subgroup
Zm00001d043146	101.613	35.2065	1.5292	2.1e-08	3.16e-07	ribonuclease III domain protein1	Ribonuclease III domain||Ribonuclease III, endonuclease domain superfamily
Zm00001d043152	46.6549	16.9063	1.4645	0.00024079	0.0017484	-	Amidohydrolase-related||Hydantoinase/dihydropyrimidinase||Metal-dependent hydrolase||Metal-dependent hydrolase, composite domain superfamily
Zm00001d043167	71.0649	7.25575	3.2919	3.73e-14	1.1e-12	-	PsbP family||Mog1/PsbP, alpha/beta/alpha sandwich
Zm00001d043168	884.564	212.776	2.0556	3.88e-93	1.22e-90	-	Protein of unknown function DUF3007
Zm00001d043174	88.0044	246.052	-1.4833	7.27e-20	3.37e-18	GRMZM2G138074	Cytochrome P450, E-class, group I||Cytochrome P450||Cytochrome P450, conserved site||Cytochrome P450 superfamily
Zm00001d043201	86.1249	29.8451	1.5289	2.49e-07	3.27e-06	high chlorophyll fluorescence148	-
Zm00001d043205	22.7922	59.6545	-1.3881	1.84e-05	0.000172	AP2-EREBP-transcription factor 147	AP2/ERF domain||AP2/ERF domain superfamily||DNA-binding domain superfamily
Zm00001d043217	24.291	53.2923	-1.1335	0.00049661	0.0032855	GOS2 homolog	Eukaryotic translation initiation factor SUI1||SUI1 domain superfamily||SUI1 domain
Zm00001d043249	63.4279	135.751	-1.0978	5.82e-08	8.35e-07	-	Flavoprotein-like superfamily||NADPH-dependent FMN reductase-like||Flavoprotein WrbA-like||Flavodoxin/nitric oxide synthase
Zm00001d043270	92.1917	185.504	-1.0087	2.84e-09	4.87e-08	-	Developmental regulator, ULTRAPETALA
Zm00001d043290	23.7438	72.5575	-1.6116	1.52e-07	2.06e-06	-//-	-//-
Zm00001d043296	78.012	37.1723	1.0695	0.00024863	0.0017969	-	Plus-3 domain||RNA polymerase-associated protein Rtf1||Plus3-like superfamily
Zm00001d043314	35.9488	78.4193	-1.1253	2.66e-05	0.00023939	-//-	-//-
Zm00001d043317	18.5335	48.5385	-1.389	0.00011084	0.00087141	-	Mitochondrial glycoprotein||Mitochondrial glycoprotein superfamily
Zm00001d043323	11.3961	105.512	-3.2108	4.73e-21	2.36e-19	-	Ctr copper transporter
Zm00001d043325	42.658	10.4368	2.0311	8.25e-06	8.28e-05	plastid transcriptionally active chromosome 12 homolog	Protein PLASTID TRANSCRIPTIONALLY ACTIVE 12
Zm00001d043344	4.73449	28.058	-2.5671	1.32e-05	0.00012771	glutathione transferase8	Thioredoxin-like superfamily||Glutathione S-transferase, C-terminal||Glutathione S-transferase, N-terminal||Glutathione S-transferase, C-terminal domain superfamily||Glutathione S-transferase, C-terminal-like
Zm00001d043380	35.5444	10.9015	1.7051	0.00032147	0.0022607	-	Protein CHLORORESPIRATORY REDUCTION 7-like superfamily||Protein CHLORORESPIRATORY REDUCTION 7
Zm00001d043382	10.3255	45.2859	-2.1329	6.43e-07	7.94e-06	glutamate-oxaloacetate transaminase1	Pyridoxal phosphate-dependent transferase domain 1||Aminotransferases, class-I, pyridoxal-phosphate-binding site||Aminotransferase, class I/classII||Pyridoxal phosphate-dependent transferase||Pyridoxal phosphate-dependent transferase, major domain||Aspartate/other aminotransferase
Zm00001d043389	110.535	41.9976	1.3961	5.25e-08	7.55e-07	protein kinase4	NAF/FISL domain||Calcium/calmodulin-dependent/calcium-dependent protein kinase||Protein kinase domain||NAF domain||Protein kinase-like domain superfamily||Protein kinase, ATP binding site||Serine/threonine-protein kinase, active site
Zm00001d043443	126.213	59.4757	1.0855	2.36e-06	2.62e-05	-	Glycoside hydrolase, family 5, conserved site||Glycoside hydrolase, family 5||Glycoside hydrolase superfamily
Zm00001d043444	204.273	19.9444	3.3564	2.51e-38	2.87e-36	-	Protein of unknown function PDDEXK-like
Zm00001d043479	45.2513	4.43209	3.3519	1.14e-09	2.04e-08	-	Domain of unknown function DUF814
Zm00001d043516	32.6418	5.75456	2.5039	8.53e-06	8.53e-05	-	Serine/threonine-protein kinase, active site||Serine-threonine/tyrosine-protein kinase, catalytic domain||LysM domain||LysM domain superfamily||Protein kinase, ATP binding site||Protein kinase domain||Protein kinase-like domain superfamily
Zm00001d043520	16.5588	1.85862	3.1553	0.00033836	0.0023651	-	Protein of unknown function DUF1005
Zm00001d043525	68.5906	16.2272	2.0796	9.27e-09	1.47e-07	-//-	-//-
Zm00001d043534	111.439	48.1453	1.2108	1.14e-06	1.34e-05	-	P-loop containing nucleoside triphosphate hydrolase||GTP binding domain||EngB-type guanine nucleotide-binding (G) domain||GTP-binding protein, ribosome biogenesis, YsxC
Zm00001d043551	65.2836	166.239	-1.3485	2.53e-12	6.19e-11	dehydrin6	Reticulon||-
Zm00001d043563	13.1804	54.6147	-2.0509	9.47e-08	1.31e-06	-	Pyrophosphate-dependent phosphofructokinase TP0108-type||ATP-dependent 6-phosphofructokinase||Phosphofructokinase superfamily||Phosphofructokinase domain
Zm00001d043573	167.492	51.7911	1.6933	7.88e-15	2.47e-13	-//-	-//-
Zm00001d043610	17.4629	110.945	-2.6675	9.52e-19	4.06e-17	-//-	-//-
Zm00001d043615	58.3127	10.2224	2.5121	2.51e-09	4.34e-08	-	Heavy metal-associated domain superfamily||Heavy metal-associated domain, HMA
Zm00001d043619	127.165	360.929	-1.505	6.08e-29	4.66e-27	-	NADH:ubiquinone oxidoreductase-like, 20kDa subunit||NADH-ubiquinone oxidoreductase, 20 Kd subunit
Zm00001d043654	0	12.367	-4.8519	0.00026664	0.0019084	-	Methyltransferase type 11||S-adenosyl-L-methionine-dependent methyltransferase
Zm00001d043699	46.4884	101.509	-1.1267	1.71e-06	1.95e-05	-	Myc-type, basic helix-loop-helix (bHLH) domain||Helix-loop-helix DNA-binding domain superfamily
Zm00001d043709	0	11.2232	-4.4884	0.00061567	0.0040116	-//-	-//-
Zm00001d043727	25.9564	69.5909	-1.4228	2.48e-06	2.74e-05	farnesyl diphosphate synthase3	Polyprenyl synthetase||Polyprenyl synthetase, conserved site||Isoprenoid synthase domain superfamily
Zm00001d043735	42.7294	108.121	-1.3394	1.92e-08	2.92e-07	-	SWEET sugar transporter
Zm00001d043740	127.665	50.2541	1.345	1.37e-08	2.12e-07	-	Protein kinase, ATP binding site||Serine/threonine-protein kinase, active site||Protein kinase-like domain superfamily||Protein kinase domain
Zm00001d043752	51.2467	16.2629	1.6559	2.37e-05	0.00021597	-	UDP-glycosyltransferase family, conserved site||UDP-glucuronosyl/UDP-glucosyltransferase
Zm00001d043762	5.21032	24.6624	-2.2429	0.00015335	0.001166	-	AAA+ ATPase domain||P-loop containing nucleoside triphosphate hydrolase||ABC transporter type 1, transmembrane domain||ABC transporter type 1, transmembrane domain superfamily||ABC transporter-like||ABC transporter, conserved site
Zm00001d043784	70.256	26.7355	1.3939	1.47e-05	0.00014072	-	Zinc finger, RING-type||Zinc finger, RING/FYVE/PHD-type
Zm00001d043795	181.481	488.959	-1.4299	5.12e-36	5.36e-34	-	Thioredoxin-like superfamily||Glutathione S-transferase, C-terminal-like||Glutathione S-transferase, C-terminal domain superfamily||Glutathione S-transferase, N-terminal
Zm00001d043800	18.7238	50.3614	-1.4274	5.93e-05	0.00049638	-	Protein kinase, ATP binding site||Serine-threonine/tyrosine-protein kinase, catalytic domain||Serine/threonine-protein kinase, active site||Wall-associated receptor kinase, C-terminal||Protein kinase-like domain superfamily||Wall-associated receptor kinase, galacturonan-binding domain||Protein kinase domain
Zm00001d043829	0	11.1874	-4.4838	0.00062986	0.0040955	-	UDP-glucuronosyl/UDP-glucosyltransferase||UDP-glycosyltransferase family, conserved site
Zm00001d043853	24.1007	72.8435	-1.5957	1.74e-07	2.35e-06	-	O-acyltransferase WSD1, C-terminal||O-acyltransferase, WSD1, N-terminal||Chloramphenicol acetyltransferase-like domain superfamily
Zm00001d043861	20.6509	3.71723	2.4739	0.00043902	0.0029562	-	THO complex, subunitTHOC2, N-terminal||THO complex, subunitTHOC2, C-terminal||THO complex subunit 2, N-terminal domain
Zm00001d043875	109.298	32.3828	1.755	1.17e-10	2.37e-09	-//-	-//-
Zm00001d043880	94.8563	29.4519	1.6874	5.49e-09	9.02e-08	-//-	-//-
Zm00001d043911	119.1	55.1509	1.1107	2.92e-06	3.17e-05	-	Protein dehydration-induced 19, C-terminal||Drought induced 19 protein type, zinc-binding domain||Protein DEHYDRATION-INDUCED 19
Zm00001d043932	108.751	42.2478	1.3641	1.16e-07	1.6e-06	-	Glutaredoxin-like, plant II||Glutaredoxin||Thioredoxin-like superfamily
Zm00001d043950	5.5434	26.7712	-2.2718	7.07e-05	0.00058195	WRKY-transcription factor 95	WRKY domain superfamily||WRKY domain
Zm00001d043988	14.7269	111.696	-2.9231	1.63e-20	7.76e-19	chitinase chem5	Glycoside hydrolase superfamily||Glycoside hydrolase, chitinase active site||Glycoside hydrolase family 18, catalytic domain
Zm00001d043991	176.723	355.246	-1.0073	2.17e-16	7.8e-15	DNA binding activity2	V-type ATPase subunit E, C-terminal domain superfamily||V-type ATPase subunit E
Zm00001d043992	18.2718	67.1604	-1.878	2.19e-08	3.29e-07	bZIP transcription factor1	Basic-leucine zipper domain||-||G-box binding protein, multifunctional mosaic region
Zm00001d044027	5.59098	23.2327	-2.055	0.00049232	0.0032611	-	VQ
Zm00001d044037	115.269	53.5782	1.1053	4.62e-06	4.85e-05	-	Protein trichome birefringence-like 37/38||Trichome birefringence-like family||PMR5 N-terminal domain||PC-Esterase
Zm00001d044054	40.1361	86.9618	-1.1155	1.11e-05	0.00010888	-	Ran GTPase||P-loop containing nucleoside triphosphate hydrolase||Small GTP-binding protein domain||Small GTPase superfamily
Zm00001d044056	19.1283	52.2557	-1.4499	3.53e-05	0.00030931	-	Cyclic nucleotide-binding domain||Ankyrin repeat-containing domain||Cyclic nucleotide-binding-like||Ankyrin repeat-containing domain superfamily||Potassium channel, voltage-dependent, EAG/ELK/ERG||KHA domain||Ankyrin repeat||Ion transport domain||RmlC-like jelly roll fold
Zm00001d044078	2.7598	28.2724	-3.3568	6.89e-07	8.48e-06	-//-	-//-
Zm00001d044099	1057.12	294.734	1.8427	1.11e-95	3.88e-93	carbonic anhydrase1	Carbonic anhydrase||-||Carbonic anhydrase superfamily||Carbonic anhydrase, prokaryotic-like, conserved site
Zm00001d044101	72.3973	27.3431	1.4048	9.58e-06	9.5e-05	-	Rubisco LSMT, substrate-binding domain superfamily||Rubisco LSMT, substrate-binding domain
Zm00001d044124	3.71146	79.992	-4.4298	7.73e-20	3.57e-18	polypeptide: yz1	CBS domain||-
Zm00001d044156	13.8228	90.5718	-2.712	7.88e-16	2.68e-14	-	Cytochrome P450 superfamily||Cytochrome P450, conserved site||Cytochrome P450, E-class, group I||Cytochrome P450
Zm00001d044157	28.9066	87.8196	-1.6031	8.65e-09	1.37e-07	-	Cytochrome P450, conserved site||Cytochrome P450||Cytochrome P450, E-class, group I||Cytochrome P450 superfamily
Zm00001d044208	123.358	46.7156	1.4009	8.15e-09	1.3e-07	-	DEAD/DEAH box helicase domain||ATP-dependent RNA helicase DEAD-box, conserved site||P-loop containing nucleoside triphosphate hydrolase||Helicase, C-terminal||Helicase superfamily 1/2, ATP-binding domain||RNA helicase, DEAD-box type, Q motif
Zm00001d044212	23.5059	51.2907	-1.1257	0.00067738	0.0043685	-	NADP-dependent oxidoreductase domain superfamily||NADP-dependent oxidoreductase domain
Zm00001d044253	143.867	24.4837	2.5548	3.22e-21	1.64e-19	-//-	-//-
Zm00001d044261	17.1536	1.6799	3.3521	0.00017755	0.0013298	-	Zinc finger C2H2-type||Zinc finger C2H2 superfamily
Zm00001d044290	27.265	6.96981	1.9679	0.00048554	0.0032261	-	Glycoside hydrolase, family 35, conserved site||D-galactoside/L-rhamnose binding SUEL lectin domain||Glycoside hydrolase 35, catalytic domain||Glycoside hydrolase, family 35||Galactose-binding-like domain superfamily||Glycoside hydrolase superfamily
Zm00001d044300	333.579	133.249	1.3239	1.29e-19	5.88e-18	-	Harbinger transposase-derived nuclease domain
Zm00001d044327	130.187	27.9507	2.2196	1.5e-16	5.46e-15	-	LOG family||Cytokinin riboside 5'-monophosphate phosphoribohydrolase LOG
Zm00001d044373	65.3074	151.978	-1.2185	5.25e-10	9.81e-09	-	Leucine-rich repeat, typical subtype||Leucine-rich repeat-containing N-terminal, plant-type||Leucine-rich repeat||Leucine-rich repeat domain superfamily
Zm00001d044382	8.89799	44.7498	-2.3303	1.85e-07	2.48e-06	-	Alpha/beta hydrolase fold-1||Alpha/Beta hydrolase fold
Zm00001d044387	245.789	94.2176	1.3834	7.81e-16	2.67e-14	-	Amino acid transporter, transmembrane domain
Zm00001d044389	9.89723	45.2859	-2.194	4.12e-07	5.28e-06	calcineurin B-like5	EF-hand domain pair||EF-hand domain
Zm00001d044391	89.0274	238.868	-1.4239	2.53e-18	1.04e-16	-	ATP synthase, F0 complex, subunit G, mitochondrial
Zm00001d044395	320.042	119.845	1.4171	7.11e-21	3.5e-19	-	HAD-like superfamily||HAD superfamily||Phosphatase PHOSPHO-type||Pyridoxal phosphate phosphatase-related
Zm00001d044396	45.394	14.6187	1.6347	8.15e-05	0.00066021	-	Chlorophyll A-B binding protein||Chlorophyll a/b binding domain superfamily||Chlorophyll A-B binding protein, plant
Zm00001d044399	308.432	125.492	1.2974	1.03e-17	4.05e-16	-	Chlorophyll a/b binding domain superfamily||Chlorophyll A-B binding protein||Chlorophyll A-B binding protein, plant
Zm00001d044402	115.84	31.1318	1.8957	2.43e-12	5.96e-11	-	Chlorophyll a/b binding domain superfamily||Chlorophyll A-B binding protein||Chlorophyll A-B binding protein, plant
Zm00001d044426	15.3455	1.78713	3.1021	0.00062053	0.0040418	-	Chaperone J-domain superfamily||DnaJ domain, conserved site||DnaJ domain
Zm00001d044441	84.7926	175.496	-1.0494	2.56e-09	4.42e-08	-	ATP synthase, F1 complex, epsilon subunit, mitochondrial||ATP synthase, F1 complex, epsilon subunit superfamily, mitochondrial
Zm00001d044442	18.9142	89.7497	-2.2464	4.89e-13	1.28e-11	-	ATP-binding cassette transporter, PDR-like subfamily G, domain 1||Plant PDR ABC transporter associated||ABC transporter-like||ABC-2 type transporter||ABC-transporter N-terminal domain||ATP-binding cassette transporter, PDR-like subfamily G, domain 2||P-loop containing nucleoside triphosphate hydrolase||AAA+ ATPase domain
Zm00001d044464	26.7891	6.5409	2.0341	0.00040518	0.0027574	-	Heat shock protein DnaJ, cysteine-rich domain superfamily
Zm00001d044513	229.587	75.0595	1.6129	1.74e-18	7.31e-17	-	Major facilitator superfamily||Major facilitator superfamily domain||MFS transporter superfamily
Zm00001d044555	92.6675	43.5345	1.0899	4.93e-05	0.00042052	-	10TM putative phosphate transporter, cytosolic domain||Calcium-dependent channel, 7TM region, putative phosphate||Calcium permeable stress-gated cation channel 1, N-terminal transmembrane domain
Zm00001d044599	132.447	37.7085	1.8125	3.91e-13	1.03e-11	blue-light receptor phototropin 1	Protein kinase domain||PAS domain||PAS domain superfamily||Protein kinase-like domain superfamily||PAC motif||PAS-associated, C-terminal||Serine/threonine-protein kinase, active site||Protein kinase, ATP binding site
Zm00001d044648	47.8921	18.0858	1.4049	0.00031763	0.0022396	-	Alpha-L-arabinofuranosidase, C-terminal||Galactose-binding-like domain superfamily||Glycoside hydrolase superfamily||Glycosyl hydrolase, all-beta
Zm00001d044662	8.92178	29.3447	-1.7177	0.00048796	0.0032352	ZF-HD-transcription factor 9	ZF-HD homeobox protein, Cys/His-rich dimerisation domain
Zm00001d044703	46.3219	13.5822	1.77	2.44e-05	0.00022237	-	Cytochrome P450||Cytochrome P450, E-class, group I||Cytochrome P450 superfamily
Zm00001d044745	45.6795	17.1207	1.4158	0.00040334	0.0027479	-	Alanine-tRNA ligase, class IIc, anti-codon-binding domain superfamily||Alanyl-tRNA synthetase, class IIc, N-terminal||Translation protein, beta-barrel domain superfamily||Alanyl-tRNA synthetase, class IIc, core domain||DHHA1 domain||Probable alanine--tRNA ligase, plants||Alanine-tRNA ligase, class IIc||Threonyl/alanyl tRNA synthetase, class II-like, putative editing domain superfamily||Threonyl/a…
Zm00001d044752	186.096	47.7879	1.9613	9.56e-20	4.37e-18	-	Glycosyl transferase, family 8||Nucleotide-diphospho-sugar transferases
Zm00001d044762	17.4867	45.7506	-1.3875	0.00017682	0.0013249	-	S-adenosyl-L-methionine-dependent methyltransferase||SAM dependent carboxyl methyltransferase
Zm00001d044769	127.498	53.5782	1.2508	8.95e-08	1.25e-06	-//-	-//-
Zm00001d044774	35.0923	8.68546	2.0145	5.78e-05	0.00048535	-	Leucine-rich repeat||Leucine-rich repeat domain superfamily
Zm00001d044785	44.9182	17.6211	1.35	0.0007317	0.0046744	G2-like1	Myb domain, plants||SANT/Myb domain||Myb domain||Homeobox-like domain superfamily
Zm00001d044864	1.71298	93.3598	-5.7682	3.54e-24	2.2e-22	-	Protein EXORDIUM-like
Zm00001d044906	65.7832	176.998	-1.4279	5.05e-14	1.46e-12	12-oxo-phytodienoic acid reductase2	Aldolase-type TIM barrel||NADH:flavin oxidoreductase/NADH oxidase, N-terminal||-
Zm00001d044908	36.0202	152.621	-2.0831	2.11e-19	9.47e-18	12-oxo-phytodienoic acid reductase1	Aldolase-type TIM barrel||NADH:flavin oxidoreductase/NADH oxidase, N-terminal
Zm00001d044921	22.6256	56.6878	-1.3251	5.43e-05	0.00045839	-	Alpha/Beta hydrolase fold||Alpha/beta hydrolase fold-3
Zm00001d044925	837.719	278.221	1.5902	9.4e-62	1.8e-59	-	Domain of unknown function CP12||Calvin cycle protein CP12-like
Zm00001d044947	1.30853	24.8054	-4.2446	5.01e-07	6.31e-06	-	Alpha/Beta hydrolase fold||Fungal lipase-like domain
Zm00001d044995	167.206	60.0476	1.4774	2.57e-12	6.25e-11	-	Protein kinase-like domain superfamily||Protein kinase domain||Serine/threonine-protein kinase, active site||Serine-threonine/tyrosine-protein kinase, catalytic domain
Zm00001d045000	164.732	340.52	-1.0476	1.15e-16	4.2e-15	-	Ribosomal protein S17e||Ribosomal protein S17e-like superfamily
Zm00001d045051	122.573	20.6235	2.5713	1.95e-18	8.12e-17	Zinc finger nuclease2	Zinc finger, RING/FYVE/PHD-type||Zinc finger, RING-type
Zm00001d045138	49.4148	1.75139	4.8184	1.02e-12	2.6e-11	-	Glycoside hydrolase superfamily||Glycoside hydrolase, family 79
Zm00001d045144	83.6268	18.6577	2.1642	7.5e-11	1.54e-09	thylakoid assembly5	-
Zm00001d045204	6.56643	25.699	-1.9685	0.00036	0.0024985	AP2-EREBP-transcription factor 122	AP2/ERF domain||AP2/ERF domain superfamily||DNA-binding domain superfamily
Zm00001d045327	49.153	19.4797	1.3353	0.00046177	0.0030914	-	Pyridoxal-phosphate dependent enzyme||Cysteine synthase||Tryptophan synthase beta subunit-like PLP-dependent enzyme||Cysteine synthase CysK
Zm00001d045361	37.0194	109.801	-1.5685	2.32e-10	4.52e-09	-//-	-//-
Zm00001d045370	1.9271	33.0977	-4.1022	8.76e-09	1.39e-07	-//-	-//-
Zm00001d045397	21.5074	4.57506	2.233	0.00075549	0.0048094	-	Serine/threonine-protein kinase, active site||U box domain||Protein kinase, ATP binding site||Protein kinase domain||Protein kinase-like domain superfamily||Zinc finger, RING/FYVE/PHD-type
Zm00001d045421	62.1907	17.2637	1.849	4.54e-07	5.76e-06	-	K homology domain-like, alpha/beta||Ribosome-binding factor A||Ribosome-binding factor A domain superfamily||Ribosome-binding factor A, conserved site
Zm00001d045458	90.5739	10.83	3.0641	1.39e-16	5.06e-15	-	Protein EXORDIUM-like
Zm00001d045519	84.0312	33.884	1.3103	6.5e-06	6.64e-05	-	Oligopeptide transporter, OPT superfamily||Tetrapeptide transporter, OPT1/isp4
Zm00001d045544	196.374	94.1461	1.0606	7.86e-09	1.26e-07	-	Chaperonin Cpn60, conserved site||TCP-1-like chaperonin intermediate domain superfamily||GroEL-like apical domain superfamily||GroEL-like equatorial domain superfamily||Chaperonin Cpn60/TCP-1 family||Chaperonin Cpn60
Zm00001d045550	26.8129	5.93328	2.176	0.00021612	0.0015836	-	Tetratricopeptide-like helical domain superfamily||Pentacotripeptide-repeat region of PRORP||Pentatricopeptide repeat
Zm00001d045559	73.6106	158.554	-1.107	3.64e-09	6.15e-08	-	RNA-binding domain superfamily||RNA recognition motif domain||Nucleotide-binding alpha-beta plait domain superfamily
Zm00001d045575	315.617	111.731	1.4981	2.44e-22	1.34e-20	-	Ferredoxin reductase-type FAD-binding domain||Riboflavin synthase-like beta-barrel||Oxidoreductase FAD/NAD(P)-binding||Flavoprotein pyridine nucleotide cytochrome reductase||Ferredoxin-NADP reductase (FNR), nucleotide-binding domain||Ferredoxin--NADP reductase||Oxidoreductase, FAD-binding domain||Ferredoxin--NADP reductase, plant and Cyanobacteria type
Zm00001d045604	30.0248	8.29229	1.8563	0.00043945	0.002957	-	Glycine-tRNA ligase, beta subunit||Glycine-tRNA synthetase, heterodimeric
Zm00001d045621	137.229	37.2081	1.8829	3.18e-14	9.41e-13	-	SKP1/BTB/POZ domain superfamily||Farnesoic acid O-methyl transferase||Coagulation factor 5/8 C-terminal domain||Galactose-binding-like domain superfamily||BTB/POZ domain
Zm00001d045657	308.979	121.453	1.3471	9.28e-19	3.96e-17	-	NUDIX hydrolase domain||NUDIX hydrolase, conserved site||NUDIX hydrolase-like domain superfamily
Zm00001d045742	77.6076	29.7379	1.3839	5.94e-06	6.11e-05	-	Uncharacterised protein family Ycf33
Zm00001d045788	1.02303	14.583	-3.8334	0.00018262	0.0013634	-	UDP-glucuronosyl/UDP-glucosyltransferase||UDP-glycosyltransferase family, conserved site
Zm00001d045819	19.1997	54.7577	-1.512	1.29e-05	0.00012464	-//-	-//-
Zm00001d045877	22.2212	101.831	-2.1962	3.03e-14	9e-13	-//-	-//-
Zm00001d045885	68.4003	32.7045	1.0645	0.00063365	0.0041158	-	PDZ domain||ClpP/crotonase-like domain superfamily||PDZ superfamily||Tail specific protease
Zm00001d045888	18.2718	52.1842	-1.514	2.02e-05	0.00018703	-//-	-//-
Zm00001d045889	52.5076	114.913	-1.1299	3.36e-07	4.36e-06	-	Ribosomal protein L31e domain superfamily||Ribosomal protein L31e
Zm00001d045926	30.7147	68.4829	-1.1568	6.09e-05	0.00050937	-	Mitochondrial glycoprotein superfamily||Mitochondrial glycoprotein
Zm00001d045948	34.7117	73.6298	-1.0849	7.54e-05	0.00061654	-	Multi antimicrobial extrusion protein
Zm00001d046004	66.9014	139.825	-1.0635	7.76e-08	1.09e-06	-	Glycosyltransferase 61
Zm00001d046157	1.99848	15.8697	-2.9893	0.00040546	0.0027583	-//-	-//-
Zm00001d046184	70.8984	181.608	-1.357	1.95e-13	5.31e-12	-	Haem peroxidase||Peroxidase, active site||Secretory peroxidase||Haem peroxidase, plant/fungal/bacterial||Plant peroxidase||Peroxidases heam-ligand binding site
Zm00001d046234	589.67	63.1572	3.2229	1.77e-103	6.98e-101	-	Inositol oxygenase
Zm00001d046299	12.4905	87.3193	-2.8055	8.53e-16	2.89e-14	HSF-transcription factor 28	Heat shock factor (HSF)-type, DNA-binding||Winged helix DNA-binding domain superfamily||Winged helix-like DNA-binding domain superfamily||Heat shock transcription factor family
Zm00001d046305	15.4406	43.9992	-1.5107	9.3e-05	0.00074525	BZR-transcription factor 1	BZR family||BES1/BZR1 plant transcription factor, N-terminal
Zm00001d046317	97.8303	220.461	-1.1722	3.7e-13	9.79e-12	-	Ribosomal protein L5, conserved site||Ribosomal protein L5||Ribosomal protein L5, C-terminal||Ribosomal protein L5, N-terminal||Ribosomal protein L5 domain superfamily
Zm00001d046318	9.44519	65.9094	-2.8028	2.8e-12	6.79e-11	-	FAD-binding, type 2-like superfamily||FAD linked oxidase, N-terminal||Berberine/berberine-like||FAD-binding, type 2, subdomain 1||FAD-binding, type 2
Zm00001d046334	3.42596	22.6251	-2.7233	5.46e-05	0.00046093	cytochrome P450 9	Cytochrome P450 superfamily||Cytochrome P450, conserved site||Cytochrome P450||Cytochrome P450, E-class, group I
Zm00001d046404	24.2434	97.4344	-2.0068	2.03e-12	5.02e-11	-	Protein of unknown function DUF4666
Zm00001d046449	249.834	559.122	-1.1622	1.35e-30	1.14e-28	elongation factor 1-alpha9	Tr-type G domain, conserved site||Translation elongation factor EFTu/EF1A, C-terminal||Transcription factor, GTP-binding domain||Translation protein, beta-barrel domain superfamily||Translation elongation factor EFTu-like, domain 2||P-loop containing nucleoside triphosphate hydrolase||Translation elongation factor EF1A, eukaryotic/archaeal||Translation elongation factor EF1A/initiation factor IF2…
Zm00001d046455	168.015	63.9436	1.3937	2.07e-11	4.51e-10	-	Transferase||Chloramphenicol acetyltransferase-like domain superfamily
Zm00001d046530	331.367	115.413	1.5216	6.65e-24	4.03e-22	-	Tetratricopeptide-like helical domain superfamily||Tetratricopeptide repeat-containing domain
Zm00001d046535	28.5259	65.5877	-1.2012	5.42e-05	0.00045839	-//-	-//-
Zm00001d046574	353.088	123.491	1.5156	3.21e-25	2.1e-23	-//-	-//-
Zm00001d046632	93.9285	32.0254	1.5523	5.03e-08	7.26e-07	MYB-transcription factor 112	Homeobox-like domain superfamily||SANT/Myb domain||Myb domain
Zm00001d046667	7.87496	27.8793	-1.8238	0.00040406	0.0027517	-//-	-//-
Zm00001d046679	64.4033	23.3757	1.4621	1.64e-05	0.00015561	-	Potassium transporter
Zm00001d046697	22.5305	51.4694	-1.1918	0.00037807	0.0026064	-	NAD(P)-binding domain superfamily||NAD-dependent epimerase/dehydratase
Zm00001d046748	17.225	46.6084	-1.4361	0.00010446	0.00082683	-	Polyphenol oxidase||Polyphenol oxidase, central domain||Tyrosinase copper-binding domain||Polyphenol oxidase, C-terminal||Uncharacterised domain, di-copper centre
Zm00001d046766	32.7608	9.25734	1.8233	0.00028852	0.0020508	-	Beta-L-arabinofuranosidase, GH127||Alpha-L-arabinofuranosidase B, arabinose-binding domain superfamily||Six-hairpin glycosidase superfamily
Zm00001d046786	4254.76	1486.68	1.517	4.15e-285	5.92e-282	-	Chlorophyll a/b binding domain superfamily||Chlorophyll A-B binding protein||Chlorophyll A-B binding protein, plant
Zm00001d046835	42.0632	10.7228	1.9719	1.43e-05	0.00013756	RNA polymerase2	DNA-directed RNA polymerase, N-terminal domain superfamily||DNA-directed RNA polymerase, phage-type||DNA-directed RNA polymerase, helix hairpin domain superfamily||DNA-directed RNA polymerase, N-terminal
Zm00001d046922	184.835	57.1525	1.6934	3.29e-16	1.17e-14	-	Kelch-type beta propeller||Kelch repeat type 1||F-box-like domain superfamily||F-box domain
Zm00001d046937	198.444	56.8665	1.8031	8.57e-19	3.67e-17	bZIP-transcription factor 17	Basic-leucine zipper domain
Zm00001d046938	49.6289	17.4781	1.5056	0.00010899	0.00085902	-	Leucine-rich repeat domain superfamily||Protein kinase-like domain superfamily||Protein kinase domain||Leucine-rich repeat
Zm00001d046940	243.005	101.116	1.265	9.27e-14	2.61e-12	-	Peptidyl-prolyl cis-trans isomerase, FKBP-type||FKBP-type peptidyl-prolyl cis-trans isomerase domain
Zm00001d046953	21.103	81.9579	-1.9574	2.17e-10	4.26e-09	-	P-type ATPase||Heavy metal-associated domain superfamily||P-type ATPase, transmembrane domain superfamily||HAD-like superfamily||P-type ATPase, phosphorylation site||Heavy metal-associated domain, HMA||P-type ATPase, A domain superfamily||P-type ATPase, cytoplasmic domain N||Heavy-metal-associated, conserved site||Heavy metal-associated domain, copper ion-binding||HAD superfamily||P-type ATPase, …
Zm00001d047020	39.5175	104.869	-1.408	9.58e-09	1.51e-07	-	ARFGAP/RecO-like zinc finger||ArfGAP domain superfamily||Arf GTPase activating protein
Zm00001d047045	11.0392	36.4575	-1.7236	9.78e-05	0.00078085	-	Leucine-rich repeat, typical subtype||Leucine-rich repeat||Leucine-rich repeat domain superfamily
Zm00001d047077	156.999	66.0524	1.2491	3.09e-09	5.28e-08	-	Glycoside hydrolase, family 14, conserved site||Glycoside hydrolase, family 14||Glycoside hydrolase superfamily
Zm00001d047090	110.987	46.4654	1.2562	5.55e-07	6.93e-06	-	Major pollen allergen Lol pI||Expansin, cellulose-binding-like domain||Expansin, cellulose-binding-like domain superfamily||Expansin/pollen allergen, DPBB domain||RlpA-like protein, double-psi beta-barrel domain||Expansin/Lol pI||RlpA-like domain superfamily
Zm00001d047128	19.509	2.53773	2.9425	0.00017014	0.001279	MureinE1	Mur-like, catalytic domain superfamily||Mur ligase, central||MurE/MurF, N-terminal||UDP-N-acetylmuramoylalanyl-D-glutamate-2,6-diaminopimelate ligase||Mur ligase, C-terminal domain superfamily||Mur ligase, C-terminal
Zm00001d047218	71.1601	162.343	-1.1899	2.86e-10	5.51e-09	-	Cytochrome c oxidase, subunit VIb superfamily||Cytochrome c oxidase, subunit VIb
Zm00001d047259	2.4981	126.136	-5.658	4.39e-32	4.07e-30	-//-	-//-
Zm00001d047276	7.11363	31.7752	-2.1592	2.66e-05	0.00023965	brittle stalk2	COBRA, plant
Zm00001d047307	10.8013	0	5.2393	0.00074777	0.0047652	proton gradient regulation3 homolog	Pentacotripeptide-repeat region of PRORP||Tetratricopeptide-like helical domain superfamily||Pentatricopeptide repeat
Zm00001d047463	41.2305	12.2955	1.7456	8.1e-05	0.00065686	-	NAD(P)-binding domain superfamily||NAD(P)-binding domain
Zm00001d047470	273.91	111.052	1.3025	5.4e-16	1.87e-14	-//-	-//-
Zm00001d047481	52.6266	117.843	-1.163	1.29e-07	1.76e-06	-	NOP5, N-terminal||NOSIC||Nop domain superfamily||Helix hairpin bin domain superfamily||Nop domain
Zm00001d047493	27.9073	72.3073	-1.3735	2.87e-06	3.13e-05	-	Ribosomal protein S21e||Ribosomal protein S21e, conserved site||Ribosomal protein S21e superfamily
Zm00001d047532	162.21	43.5703	1.8964	1.09e-16	4e-15	-	Photosystem II Pbs27||Twin-arginine translocation pathway, signal sequence||Photosystem II Pbs27 superfamily
Zm00001d047535	29.882	61.8348	-1.0491	0.00040706	0.0027681	-	EF-hand domain pair||EF-Hand 1, calcium-binding site||EF-hand domain
Zm00001d047548	5.56719	25.1986	-2.1783	0.00016946	0.0012749	18 kda heat shock protein18a	Small heat shock protein HSP20||Alpha crystallin/Hsp20 domain||HSP20-like chaperone
Zm00001d047554	145.556	59.0826	1.3008	3.64e-09	6.15e-08	NAC-transcription factor 81	NAC domain superfamily||NAC domain
Zm00001d047574	59.0741	21.0882	1.4861	2.92e-05	0.00026162	WRKY-transcription factor 65	WRKY domain||-||WRKY domain superfamily
Zm00001d047581	245.504	109.98	1.1585	3.41e-12	8.18e-11	-	RNA-binding domain, S1||Nucleic acid-binding, OB-fold||S1 domain
Zm00001d047582	3.09288	43.1771	-3.8032	1.34e-10	2.68e-09	galactinol synthase3	Nucleotide-diphospho-sugar transferases||Glycosyl transferase, family 8||Galactinol synthase
Zm00001d047667	19.5565	47.5377	-1.2814	0.00031059	0.0021942	-	Fumarate lyase, N-terminal||Fumarate lyase, conserved site||Fumarase/histidase, N-terminal||Argininosuccinate lyase, C-terminal||L-Aspartase-like||Fumarate lyase family||Argininosuccinate lyase
Zm00001d047687	42.539	9.722	2.1295	4.34e-06	4.58e-05	-	Chaperone J-domain superfamily||DnaJ domain, conserved site||DnaJ domain
Zm00001d047697	84.6736	226.036	-1.4166	2.64e-17	1.02e-15	-	Ribosomal protein S28e conserved site||Nucleic acid-binding, OB-fold||Ribosomal protein S28e
Zm00001d047732	22.9587	2.78793	3.0418	3.37e-05	0.00029741	-	PPM-type phosphatase, divalent cation binding||PPM-type phosphatase domain superfamily||Protein phosphatase 2C family||PPM-type phosphatase domain
Zm00001d047743	195.256	63.7291	1.6153	5.53e-16	1.91e-14	fatty acid desaturase7	Fatty acid desaturase domain||Fatty acid desaturase, N-terminal
Zm00001d047754	78.1072	156.624	-1.0038	5.4e-08	7.76e-07	-	Sugar phosphate transporter domain
Zm00001d047758	272.578	88.9277	1.616	1.04e-21	5.48e-20	MAP kinase1	Mitogen-activated protein (MAP) kinase, conserved site||Protein kinase domain||Protein kinase-like domain superfamily||Protein kinase, ATP binding site||Serine/threonine-protein kinase, active site||-
Zm00001d047761	179.387	35.5282	2.336	1.4e-23	8.36e-22	-	CCT domain||CheY-like superfamily||Signal transduction response regulator, receiver domain
Zm00001d047768	68.3765	27.915	1.2925	5.76e-05	0.00048385	-//-	-//-
Zm00001d047801	35.4968	87.0333	-1.2939	8.89e-07	1.08e-05	-	Glycosyl transferase, family 14
Zm00001d047814	135.207	55.4011	1.2872	1.73e-08	2.64e-07	-	Pyrimidine 5-nucleotidase||HAD hydrolase, subfamily IA||HAD-like superfamily
Zm00001d047835	70.3512	156.553	-1.154	1.44e-09	2.56e-08	-	Serine/threonine-specific protein phosphatase/bis(5-nucleosyl)-tetraphosphatase||Calcineurin-like phosphoesterase domain, ApaH type||Metallo-dependent phosphatase-like||Serine-threonine protein phosphatase, N-terminal
Zm00001d047841	1.52265	14.2971	-3.2311	0.00051095	0.0033744	-	HSP20-like chaperone||Alpha crystallin/Hsp20 domain||Small heat shock protein HSP20
Zm00001d047853	21.7929	3.61001	2.5938	0.00020555	0.0015145	-	Protein kinase, ATP binding site||Serine/threonine-protein kinase, active site||Protein kinase domain||Protein kinase-like domain superfamily
Zm00001d047883	160.33	42.0333	1.9314	6.72e-17	2.51e-15	-	Alpha/beta hydrolase fold-3||Alpha/Beta hydrolase fold
Zm00001d047888	46.8215	114.984	-1.2962	1.55e-08	2.37e-07	-	Complex 1 LYR protein
Zm00001d047951	85.2922	174.067	-1.0292	5.08e-09	8.39e-08	-	Senescence/spartin-associated
Zm00001d047958	64.2844	132.784	-1.0465	2.33e-07	3.07e-06	-	Ribosomal protein L7Ae/L8/Nhp2 family||50S ribosomal protein L30e-like||Ribosomal protein L7Ae/L30e/S12e/Gadd45||H/ACA ribonucleoprotein complex, subunit Nhp2, eukaryote||Ribosomal protein L7Ae conserved site
Zm00001d047993	38.8038	109.944	-1.5025	7.55e-10	1.39e-08	-	Secretoglobin||Poly(ADP-ribose) polymerase, catalytic domain||RST domain of plant C-terminal
Zm00001d048007	70.1133	32.5258	1.1081	0.00034237	0.0023887	-	P-loop containing nucleoside triphosphate hydrolase||GTP-binding protein, ribosome biogenesis, YsxC||GTP binding domain||EngB-type guanine nucleotide-binding (G) domain
Zm00001d048020	6.59022	55.973	-3.0863	1.59e-11	3.53e-10	hemoglobin1	Globin/Protoglobin||Leghaemoglobin, iron-binding site||Globin||Leghaemoglobin||Globin-like superfamily
Zm00001d048061	18.7476	70.27	-1.9062	7.48e-09	1.2e-07	-	Thiolase-like||3-Oxoacyl-[acyl-carrier-protein (ACP)] synthase III, C-terminal||FAE1/Type III polyketide synthase-like protein||Very-long-chain 3-ketoacyl-CoA synthase
Zm00001d048075	52.5552	10.687	2.298	8.23e-08	1.15e-06	-//-	-//-
Zm00001d048116	58.1224	8.89992	2.7072	5.32e-10	9.92e-09	-//-	-//-
Zm00001d048157	61.929	130.675	-1.0773	1.56e-07	2.11e-06	-	Ribosomal protein S3Ae||40S ribosomal protein S1/3, eukaryotes||Ribosomal protein S3Ae, conserved site
Zm00001d048159	76.2752	183.574	-1.2671	2.09e-12	5.14e-11	-	Ribosomal protein S3Ae||Ribosomal protein S3Ae, conserved site||40S ribosomal protein S1/3, eukaryotes
Zm00001d048163	58.5031	176.354	-1.5919	4.81e-16	1.68e-14	-	Phosphopantetheine binding ACP domain||Acyl carrier protein (ACP)||Phosphopantetheine attachment site||Polyketide synthase, phosphopantetheine-binding domain||ACP-like superfamily
Zm00001d048165	258.922	86.3899	1.5836	4e-20	1.88e-18	-//-	-//-
Zm00001d048175	68.3289	29.8094	1.1967	0.00016127	0.0012212	-	Chaperone J-domain superfamily||DnaJ domain
Zm00001d048208	5.78131	24.019	-2.0547	0.00039546	0.0027081	AP2-EREBP-transcription factor 71	DNA-binding domain superfamily||AP2/ERF domain superfamily||AP2/ERF domain
Zm00001d048234	16.2257	51.112	-1.6554	7.17e-06	7.26e-05	-	Zinc finger, FYVE/PHD-type
Zm00001d048284	146.436	63.05	1.2157	2.19e-08	3.29e-07	-	CCB3/YggT
Zm00001d048293	24.1959	3.50278	2.7882	4.68e-05	0.00040143	-	Mitochondrial carrier protein||Mitochondrial carrier domain superfamily||Mitochondrial substrate/solute carrier
Zm00001d048313	97.2593	47.7164	1.0274	7.8e-05	0.00063623	-	Domain of unknown function DUF304
Zm00001d048316	219.737	45.5361	2.2707	1.4e-27	9.99e-26	-	Small auxin-up RNA
Zm00001d048342	53.0548	5.75456	3.2047	1.03e-10	2.1e-09	-	Serine/threonine-protein kinase, active site||Serine-threonine/tyrosine-protein kinase, catalytic domain||Protein kinase, ATP binding site||Protein kinase domain||Protein kinase-like domain superfamily
Zm00001d048356	66.9014	12.2955	2.4439	3.35e-10	6.4e-09	-	SAM-dependent methyltransferase SMT-type||S-adenosyl-L-methionine-dependent methyltransferase||Methyltransferase type 11||Sterol methyltransferase C-terminal
Zm00001d048382	168.848	379.515	-1.1684	1.89e-21	9.78e-20	-	Ribosomal protein L21 superfamily||Translation protein SH3-like domain superfamily||Ribosomal protein L21e||Ribosomal protein L21e, conserved site
Zm00001d048393	4.21108	19.7299	-2.2281	0.00074417	0.0047487	-	Small GTP-binding protein domain||Small GTPase superfamily||P-loop containing nucleoside triphosphate hydrolase
Zm00001d048409	41.2781	13.5822	1.6037	0.00021267	0.0015607	-	ATPase, AAA-type, core||CDC48, N-terminal subdomain||CDC48 domain 2-like superfamily||CDC48, domain 2||AAA ATPase, CDC48 family||P-loop containing nucleoside triphosphate hydrolase||Aspartate decarboxylase-like domain superfamily||AAA+ ATPase domain||ATPase, AAA-type, conserved site
Zm00001d048417	94.5946	39.8173	1.2484	4.26e-06	4.51e-05	-	FAD/NAD(P)-binding domain superfamily||FAD-binding domain
Zm00001d048422	365.793	182.43	1.0037	6.06e-14	1.74e-12	-	Galactose mutarotase-like domain superfamily||Glycoside hydrolase-type carbohydrate-binding
Zm00001d048441	82.9606	12.8316	2.6927	1.4e-13	3.87e-12	-	PAM68-like
Zm00001d048469	2.06985	18.7291	-3.1777	7.85e-05	0.00063908	hydroxylase5	Fatty acid hydroxylase
Zm00001d048479	104.73	34.17	1.6159	2.97e-09	5.09e-08	-	Nascent polypeptide-associated complex NAC domain||NAC A/B domain superfamily||Nascent polypeptide-associated complex subunit alpha
Zm00001d048515	135.563	7.68467	4.1408	4.72e-30	3.87e-28	-	Stress responsive alpha-beta barrel||Dimeric alpha-beta barrel
Zm00001d048533	85.9108	21.4098	2.0046	3.58e-10	6.83e-09	-//-	-//-
Zm00001d048550	30.4054	7.5417	2.0114	0.00018448	0.001374	-	Formyl transferase, N-terminal||Formyl transferase, N-terminal domain superfamily||Formyltetrahydrofolate deformylase
Zm00001d048558	19.1997	99.7577	-2.3773	3.42e-15	1.1e-13	glutathione transferase25	Thioredoxin-like superfamily||Glutathione S-transferase, C-terminal domain superfamily||Glutathione S-transferase, C-terminal-like||Glutathione S-transferase, N-terminal
Zm00001d048563	12.8474	35.9571	-1.4848	0.00048305	0.0032135	-	Armadillo||Armadillo-like helical||Armadillo-type fold
Zm00001d048569	33.5697	4.25337	2.9805	6.91e-07	8.49e-06	-	RNA-binding domain superfamily||Zinc finger, CCCH-type superfamily||OST-HTH/LOTUS domain||RNA recognition motif domain||Zinc finger, CCCH-type||Nucleotide-binding alpha-beta plait domain superfamily
Zm00001d048583	56.6235	119.237	-1.0744	5.73e-07	7.12e-06	uncoupling protein homolog3	Mitochondrial substrate/solute carrier||Mitochondrial carrier domain superfamily||Mitochondrial carrier UCP-like
Zm00001d048611	974.115	2112.46	-1.1168	2.33e-104	9.58e-102	-	Metallothionein, family 15, plant
Zm00001d048634	893.581	300.953	1.5701	1.6e-64	3.21e-62	benzoxazinone synthesis6	Non-haem dioxygenase N-terminal domain||Oxoglutarate/iron-dependent dioxygenase||Isopenicillin N synthase-like
Zm00001d048647	26.004	59.7974	-1.2013	0.00011585	0.00090732	MYB-transcription factor 4	SANT/Myb domain||Myb domain||Homeobox-like domain superfamily
Zm00001d048690	12.4429	83.7807	-2.7513	5.95e-15	1.88e-13	-	Peptidase S10, serine carboxypeptidase||Alpha/Beta hydrolase fold||Serine carboxypeptidase, serine active site
Zm00001d048702	656.286	304.956	1.1057	7.6e-28	5.53e-26	benzoxazinone synthesis3	Cytochrome P450 superfamily||Cytochrome P450, E-class, group I||Cytochrome P450||Cytochrome P450, conserved site
Zm00001d048703	1268.61	413.757	1.6164	7.76e-95	2.62e-92	benzoxazinone synthesis4	Cytochrome P450||Cytochrome P450, E-class, group I||Cytochrome P450, conserved site||Cytochrome P450 superfamily
Zm00001d048705	1152.15	314.106	1.875	1.18e-106	5.21e-104	benzoxazinone synthesis5	Cytochrome P450, conserved site||Cytochrome P450, E-class, group I||Cytochrome P450||Cytochrome P450 superfamily||Cytochrome P450, E-class, group IV
Zm00001d048710	398.292	68.3757	2.5423	1.81e-55	3.2e-53	benzoxazinone synthesis2	Cytochrome P450, conserved site||Cytochrome P450||Cytochrome P450, E-class, group I||Cytochrome P450 superfamily
Zm00001d048711	83.5554	31.8467	1.3916	2.36e-06	2.62e-05	-	UDP-glycosyltransferase family, conserved site||UDP-glucuronosyl/UDP-glucosyltransferase
Zm00001d048736	39.6603	10.3296	1.9409	3.08e-05	0.00027382	-	Pyridoxal phosphate-dependent transferase domain 1||Tyrosine/nicotianamine aminotransferase||Pyridoxal phosphate-dependent transferase, major domain||Pyridoxal phosphate-dependent transferase||Aminotransferase, class I/classII
Zm00001d048774	2.78359	45.2859	-4.024	2.19e-11	4.76e-10	-	Major facilitator superfamily domain||MFS transporter superfamily||Major facilitator, sugar transporter-like||Sugar transporter, conserved site||Sugar/inositol transporter
Zm00001d048784	33.1176	10.0079	1.7265	0.00045793	0.0030679	-	Copine||von Willebrand factor, type A||von Willebrand factor A-like domain superfamily
Zm00001d048794	69.7088	32.7403	1.0903	0.00042954	0.0029008	-	HAD superfamily||HAD-like superfamily||Phosphoserine phosphatase, domain 2
Zm00001d048841	8.3032	89.3923	-3.4284	5.49e-19	2.38e-17	-	Patatin-like phospholipase domain||Acyl transferase/acyl hydrolase/lysophospholipase
Zm00001d048925	18.0577	50.8975	-1.495	3.01e-05	0.00026891	-	UDP-glycosyltransferase family, conserved site||UDP-glucuronosyl/UDP-glucosyltransferase
Zm00001d048944	90.7166	40.4607	1.1648	2.14e-05	0.00019714	-	GTP-binding protein, middle domain||GTPase HflX, N-terminal||HflX-type guanine nucleotide-binding (G) domain||P-loop containing nucleoside triphosphate hydrolase||GTPase HflX||Small GTP-binding protein domain||GTP binding domain
Zm00001d048949	76.87	438.491	-2.5121	5.44e-65	1.12e-62	pco080661a	Barwin domain||Barwin, conserved site||RlpA-like domain superfamily
Zm00001d048950	32.8559	180.965	-2.4615	2.94e-27	2.07e-25	GRMZM2G117942	Barwin domain||Barwin, conserved site||RlpA-like domain superfamily
Zm00001d048953	37.186	112.661	-1.5992	7.64e-11	1.57e-09	-	Very-long-chain 3-ketoacyl-CoA synthase||Thiolase-like||3-Oxoacyl-[acyl-carrier-protein (ACP)] synthase III, C-terminal||FAE1/Type III polyketide synthase-like protein
Zm00001d049103	50.4378	122.883	-1.2847	6.27e-09	1.02e-07	-	DC1
Zm00001d049107	14.0845	55.6513	-1.9823	1.34e-07	1.82e-06	-//-	-//-
Zm00001d049111	26.0992	424.229	-4.0228	2.99e-93	9.55e-91	-	Cystatin domain||Cystatin
Zm00001d049171	27.265	59.6545	-1.1296	0.00023794	0.0017316	-//-	-//-
Zm00001d049201	18.6525	99.579	-2.4165	2.02e-15	6.61e-14	-	Cytochrome P450||Cytochrome P450, E-class, group I||Cytochrome P450 superfamily
Zm00001d049244	19.842	83.7807	-2.0781	2.67e-11	5.75e-10	-	IQ motif, EF-hand binding site||BAG domain||BAG domain superfamily
Zm00001d049267	102.446	33.5981	1.6084	4.99e-09	8.26e-08	-	ACP-like superfamily||Phosphopantetheine binding ACP domain||Acyl carrier protein (ACP)||Phosphopantetheine attachment site
Zm00001d049282	16.1306	1.00079	4.0106	0.00010007	0.00079648	-//-	-//-
Zm00001d049295	92.049	42.4622	1.1162	3.65e-05	0.00031893	ARF-transcription factor 13	AUX/IAA domain||PB1 domain||Auxin response factor||B3 DNA binding domain||DNA-binding pseudobarrel domain superfamily
Zm00001d049364	150.861	33.5266	2.1698	1.97e-18	8.16e-17	AP2-EREBP-transcription factor 209	DNA-binding domain superfamily||AP2/ERF transcription factor ERF/PTI6||AP2/ERF domain||AP2/ERF domain superfamily
Zm00001d049365	47.678	11.116	2.1007	1.43e-06	1.65e-05	-	Creatinase/aminopeptidase-like||Peptidase M24, methionine aminopeptidase||Peptidase M24A, methionine aminopeptidase, subfamily 1||Peptidase M24
Zm00001d049375	82.2707	14.7974	2.475	2.24e-12	5.5e-11	-	Zinc/iron permease||Zinc/iron permease, fungal/plant
Zm00001d049381	5.44823	28.1295	-2.3682	3.02e-05	0.00026894	-	Cysteine-rich transmembrane CYSTM domain
Zm00001d049400	34.1169	81.2073	-1.2511	3.65e-06	3.9e-05	-	Bromodomain||NET domain||NET domain superfamily||Bromodomain-like superfamily
Zm00001d049455	38.4469	11.6521	1.7223	0.00016391	0.0012387	-	SNF2-like, N-terminal domain superfamily||Zinc finger, RING-type, conserved site||Zinc finger, RING/FYVE/PHD-type||Zinc finger, RING-type||P-loop containing nucleoside triphosphate hydrolase||SNF2-related, N-terminal domain||Helicase, C-terminal||Zinc finger, C3HC4 RING-type||Helicase superfamily 1/2, ATP-binding domain
Zm00001d049490	101.994	46.6084	1.1298	1.13e-05	0.00011062	-	Protein chlororespiratory reduction 6
Zm00001d049494	98.6392	39.8173	1.3088	1.06e-06	1.26e-05	sigma factor 1B	RNA polymerase sigma factor, region 2||RNA polymerase sigma-70 region 4||RNA polymerase sigma-70 region 3||RNA polymerase sigma-70 region 2||RNA polymerase sigma factor, region 3/4-like||RNA polymerase sigma-70 like domain||Winged helix-like DNA-binding domain superfamily||RNA polymerase sigma-70
Zm00001d049500	182.694	425.016	-1.2181	2.9e-25	1.92e-23	-	Ribosomal protein S3, C-terminal domain superfamily||Ribosomal protein S3, conserved site||Ribosomal protein S3, C-terminal||Ribosomal protein S3, eukaryotic/archaeal||K homology domain-like, alpha/beta||K homology domain superfamily, prokaryotic type||K Homology domain, type 2
Zm00001d049525	67.2583	3.82446	4.1364	1.06e-15	3.56e-14	-	Zinc finger, LSD1-type
Zm00001d049543	41.4922	121.811	-1.5537	3.31e-11	7.08e-10	circadian clock associated1	Myb domain, plants||Homeobox-like domain superfamily||SANT/Myb domain||-||Myb domain
Zm00001d049552	108.061	223.606	-1.0491	1.78e-11	3.9e-10	-	Ribosomal protein L34e, conserved site||Ribosomal protein L34Ae superfamily||Ribosomal protein L34Ae
Zm00001d049597	103.374	332.764	-1.6866	4.11e-31	3.66e-29	-	EF-hand domain||EF-Hand 1, calcium-binding site||EF-hand domain pair||FAD/NAD(P)-binding domain||FAD/NAD(P)-binding domain superfamily
Zm00001d049643	213.385	103.01	1.0507	2.42e-09	4.2e-08	-	Nucleotide-diphospho-sugar transferases||Glycosyltransferase family 92
Zm00001d049656	53.8637	125.886	-1.2247	1.39e-08	2.15e-07	-	RNA-binding domain superfamily||Eukaryotic translation initiation factor 3 subunit G||Eukaryotic translation initiation factor 3 subunit G, N-terminal||RNA recognition motif domain||eIF3G, RNA recognition motif||Nucleotide-binding alpha-beta plait domain superfamily
Zm00001d049660	1.49886	33.5623	-4.4849	3.2e-09	5.45e-08	-	ACT domain
Zm00001d049834	5.11515	35.9213	-2.812	2.38e-07	3.14e-06	-	Bifunctional inhibitor/plant lipid transfer protein/seed storage helical domain||Bifunctional inhibitor/plant lipid transfer protein/seed storage helical domain superfamily
Zm00001d049954	128.378	473.054	-1.8816	4.98e-50	7.44e-48	-	FAD/NAD(P)-binding domain superfamily||FAD/NAD(P)-binding domain||FAD/NAD-linked reductase, dimerisation domain superfamily
Zm00001d049956	26.7653	72.8077	-1.4437	1.13e-06	1.33e-05	-	Dihydrodipicolinate reductase||Dihydrodipicolinate reductase, N-terminal||Dihydrodipicolinate reductase, C-terminal||NAD(P)-binding domain superfamily||Dihydrodipicolinate reductase, plant-type
Zm00001d049995	61.929	23.9118	1.3729	5.83e-05	0.00048875	nitrate reductase(NADH)1	Flavoprotein pyridine nucleotide cytochrome reductase||Oxidoreductase, molybdopterin-binding domain superfamily||Ferredoxin-NADP reductase (FNR), nucleotide-binding domain||Oxidoreductase, molybdopterin binding site||Oxidoreductase FAD/NAD(P)-binding||Eukaryotic molybdopterin oxidoreductase||Oxidoreductase, molybdopterin-binding domain||Immunoglobulin E-set||Moybdenum cofactor oxidoreductase, dim…
Zm00001d050011	29.0255	76.8109	-1.404	9.55e-07	1.15e-05	-	Alpha carbonic anhydrase domain||Carbonic anhydrase, alpha-class||Alpha carbonic anhydrase domain superfamily
Zm00001d050043	122.145	16.4059	2.8963	1.04e-20	5.05e-19	-	Bifunctional nuclease domain||Bifunctional nuclease superfamily
Zm00001d050054	33.9741	85.0317	-1.3236	7.83e-07	9.57e-06	-	30S ribosomal protein S17||Ribosomal protein S17/S11||Nucleic acid-binding, OB-fold
Zm00001d050063	16.8919	56.6163	-1.7449	9.82e-07	1.18e-05	-	Zinc finger, RING/FYVE/PHD-type||Zinc finger, RING-type
Zm00001d050074	6.87572	30.7744	-2.1621	3.51e-05	0.00030832	-	Leucine-rich repeat-containing N-terminal, plant-type||Leucine-rich repeat, typical subtype||Protein kinase-like domain superfamily||Protein kinase domain||Protein kinase, ATP binding site||Serine-threonine/tyrosine-protein kinase, catalytic domain||Serine/threonine-protein kinase, active site||Leucine-rich repeat domain superfamily||Leucine-rich repeat
Zm00001d050099	22.2925	51.4336	-1.2062	0.00033614	0.0023521	-//-	-//-
Zm00001d050130	71.3742	35.135	1.0225	0.0007516	0.0047879	-	CBS domain
Zm00001d050164	5.23411	22.6608	-2.1142	0.00046112	0.0030882	-	Protein kinase domain||Wall-associated receptor kinase, galacturonan-binding domain||Protein kinase-like domain superfamily||Protein kinase, ATP binding site||Serine/threonine-protein kinase, active site
Zm00001d050195	52.698	14.2256	1.8893	2.42e-06	2.68e-05	WRKY-transcription factor 94	WRKY domain superfamily||WRKY domain||Zn-cluster domain
Zm00001d050196	7.04226	39.3526	-2.4824	4.05e-07	5.19e-06	endo-1,3-1,4-beta-D-glucanase1	Alpha/Beta hydrolase fold||Dienelactone hydrolase||-
Zm00001d050198	31.8091	126.136	-1.9875	1.83e-15	6.01e-14	-	Dienelactone hydrolase||Alpha/Beta hydrolase fold
Zm00001d050227	8.87419	61.7633	-2.7991	1.39e-11	3.09e-10	-	P-loop containing nucleoside triphosphate hydrolase||Clp, N-terminal||Clp, N-terminal domain superfamily
Zm00001d050247	25.433	5.75456	2.1439	0.00035931	0.0024946	WRKY-transcription factor 97	WRKY domain superfamily||WRKY domain
Zm00001d050341	17.7484	2.10882	3.0732	0.00024817	0.0017943	-	Chaperonin-like RbcX||Chaperonin-like RbcX superfamily
Zm00001d050347	25.1475	109.909	-2.1278	9.65e-15	3.01e-13	-//-	-//-
Zm00001d050403	1582.27	385.949	2.0355	5.85e-163	4.02e-160	-	Chlorophyll A-B binding protein, plant||Chlorophyll A-B binding protein||Chlorophyll a/b binding domain superfamily
Zm00001d050455	50.9612	163.558	-1.6823	4.73e-16	1.65e-14	-	Transferase||Chloramphenicol acetyltransferase-like domain superfamily
Zm00001d050696	41.8729	87.212	-1.0585	2.36e-05	0.00021542	-	Cytochrome b-c1 complex, subunit 6||Ubiquinol-cytochrome C reductase hinge domain superfamily||Ubiquinol-cytochrome C reductase hinge domain
Zm00001d050816	52.8407	18.05	1.5496	4.46e-05	0.00038347	Alfin-like-transcription factor 7	Alfin||Zinc finger, PHD-finger||Zinc finger, PHD-type, conserved site||Zinc finger, RING/FYVE/PHD-type||Zinc finger, FYVE/PHD-type||Zinc finger, PHD-type
Zm00001d050837	14.3938	51.1477	-1.8292	1.58e-06	1.81e-05	-	Alpha/beta hydrolase fold-3||Alpha/Beta hydrolase fold
Zm00001d050838	22.5543	61.8348	-1.455	6.45e-06	6.59e-05	-	Nucleotide-binding alpha-beta plait domain superfamily||RNA recognition motif domain||RNA-binding domain superfamily
Zm00001d050965	48.3679	120.631	-1.3185	4.44e-09	7.4e-08	-	Isopropylmalate dehydrogenase-like domain
Zm00001d051001	19.1997	46.8228	-1.2861	0.0003322	0.0023273	glyceraldehyde-3-phosphate dehydrogenase3	Glyceraldehyde/Erythrose phosphate dehydrogenase family||NAD(P)-binding domain superfamily||Glyceraldehyde 3-phosphate dehydrogenase, catalytic domain||Glyceraldehyde-3-phosphate dehydrogenase, type I||Glyceraldehyde 3-phosphate dehydrogenase, NAD(P) binding domain||Glyceraldehyde 3-phosphate dehydrogenase, active site
Zm00001d051053	46.0364	14.9047	1.627	7.69e-05	0.00062734	-//-	-//-
Zm00001d051055	67.52	139.432	-1.0462	1.17e-07	1.61e-06	-	Cytochrome c oxidase, subunit VIb superfamily||Cytochrome c oxidase, subunit VIb
Zm00001d051163	12.6332	68.6259	-2.4415	3.37e-11	7.21e-10	phenylalanine ammonia lyase5	Phenylalanine ammonia-lyase||Aromatic amino acid lyase||Fumarase/histidase, N-terminal||Phenylalanine/histidine ammonia-lyases, active site||Phenylalanine ammonia-lyase, shielding domain superfamily||L-Aspartase-like
Zm00001d051206	52.7455	127.315	-1.2713	4.43e-09	7.39e-08	-	Peptidase S10, serine carboxypeptidase||Alpha/Beta hydrolase fold||Serine carboxypeptidases, histidine active site||Serine carboxypeptidase, serine active site
Zm00001d051392	37.2336	80.7783	-1.1174	2.22e-05	0.00020403	-	Glutathione peroxidase||Glutathione peroxidase conserved site||Thioredoxin-like superfamily||Glutathione peroxidase active site
Zm00001d051420	150.504	1673.08	-3.4746	0	0	-	Dehydrin, conserved site||Dehydrin
Zm00001d051424	1.23715	16.5131	-3.7385	7.85e-05	0.00063908	-	Serine/threonine-protein kinase, active site||Protein kinase domain||Protein kinase-like domain superfamily
Zm00001d051451	29.9772	7.47021	2.0046	0.00021179	0.001555	AP2-EREBP-transcription factor 127	AP2/ERF domain||AP2/ERF domain superfamily||DNA-binding domain superfamily
Zm00001d051480	0	11.9023	-5.6447	0.00029281	0.0020789	MYB-related-transcription factor 58	SANT/Myb domain||Myb domain||Homeobox-like domain superfamily||Myb domain, plants
Zm00001d051545	60.9774	19.2653	1.6623	3.76e-06	4.01e-05	-	RelA/SpoT||HD/PDEase domain||Beta-grasp domain superfamily
Zm00001d051556	42.7056	1.28673	5.0526	2.47e-11	5.35e-10	nine-cis-epoxycarotenoid dioxygenase6	Carotenoid oxygenase
Zm00001d051584	44.0617	120.345	-1.4496	3.46e-10	6.6e-09	-	UspA||Universal stress protein A||Rossmann-like alpha/beta/alpha sandwich fold
Zm00001d051595	130.258	261.993	-1.0082	1.7e-12	4.24e-11	-	ATPase, OSCP/delta subunit||F1F0 ATP synthase OSCP/delta subunit, N-terminal domain superfamily||ATPase, OSCP/delta subunit, conserved site
Zm00001d051634	69.1616	143.864	-1.0567	5.87e-08	8.41e-07	-	Ribose-phosphate pyrophosphokinase||Phosphoribosyltransferase-like||Ribose-phosphate pyrophosphokinase, N-terminal domain||Phosphoribosyltransferase domain
Zm00001d051637	3.11667	24.1978	-2.9568	1.4e-05	0.00013447	-	Major facilitator superfamily domain||MFS transporter superfamily||Proton-dependent oligopeptide transporter family
Zm00001d051653	7.23259	39.031	-2.432	6.07e-07	7.52e-06	-//-	-//-
Zm00001d051659	21.8167	66.6243	-1.6106	4.93e-07	6.21e-06	-//-	-//-
Zm00001d051662	38.661	81.7434	-1.0802	3.22e-05	0.00028498	-	Ribosomal protein L31e||Ribosomal protein L31e domain superfamily
Zm00001d051666	20.532	289.73	-3.8188	2.61e-62	5.03e-60	-	Six-hairpin glycosidase superfamily||Glycosyl hydrolase family 100
Zm00001d051685	235.916	487.78	-1.048	3.32e-23	1.91e-21	adenine nucleotide translocator2	Adenine nucleotide translocator 1||Mitochondrial carrier protein||Mitochondrial carrier domain superfamily||Mitochondrial substrate/solute carrier
Zm00001d051700	71.9928	14.2256	2.3394	2.22e-10	4.34e-09	C2C2-Dof-transcription factor 9	Zinc finger, Dof-type
Zm00001d051749	134.184	49.9325	1.4262	1.07e-09	1.93e-08	Homeobox-transcription factor 115	Homeobox-like domain superfamily||Helix-turn-helix motif||-||Homeobox domain||Leucine zipper, homeobox-associated||Homeobox, conserved site
Zm00001d051785	515.726	241.441	1.0949	6.96e-22	3.69e-20	-	Cyanobacterial aminoacyl-tRNA synthetase, CAAD domain||Protein CURVATURE THYLAKOID 1
Zm00001d051787	18.9142	78.9555	-2.0616	1.22e-10	2.45e-09	-	Very-long-chain 3-ketoacyl-CoA synthase||3-Oxoacyl-[acyl-carrier-protein (ACP)] synthase III, C-terminal||FAE1/Type III polyketide synthase-like protein||Thiolase-like
Zm00001d051790	32.9987	9.29308	1.8282	0.00026691	0.0019096	-	APO domain
Zm00001d051803	48.1776	105.87	-1.1359	8.82e-07	1.07e-05	-	B-cell receptor-associated protein 29/31
Zm00001d051814	11.7292	59.7259	-2.3483	1.45e-09	2.57e-08	-	Six-hairpin glycosidase-like superfamily||Glycoside hydrolase family 9||Six-hairpin glycosidase superfamily||Glycoside hydrolase family 9, His active site
Zm00001d051851	44.0617	15.0834	1.5466	0.00019745	0.0014588	-	Thioredoxin||Thioredoxin-like superfamily||Protein of unknown function DUF3531
Zm00001d051875	13.8942	1.10802	3.6484	0.0004778	0.003186	-	U box domain||Rossmann-like alpha/beta/alpha sandwich fold||Zinc finger, RING/FYVE/PHD-type||Protein kinase-like domain superfamily||Protein kinase domain
Zm00001d051883	146.008	67.2676	1.1181	1.92e-07	2.55e-06	-	Citrate transporter-like domain
Zm00001d051908	364.365	127.101	1.5194	4.56e-26	3.09e-24	-	CBS domain
Zm00001d051929	83.8647	170.206	-1.0211	9.22e-09	1.46e-07	-	Ribosomal protein L14 superfamily||Ribosomal protein L14P, conserved site||Ribosomal protein L14P
Zm00001d051977	12.205	38.7093	-1.6652	8.79e-05	0.000709	-	Zinc finger, RING-type||Zinc finger, RING/FYVE/PHD-type||VWA-Hint protein, Vwaint domain||von Willebrand factor A-like domain superfamily||von Willebrand factor, type A
Zm00001d052002	77.2269	37.494	1.0424	0.00036369	0.0025185	-//-	-//-
Zm00001d052025	196.184	442.744	-1.1743	6.24e-25	4.03e-23	-	Ribosomal protein L39e||Ribosomal protein L39e domain superfamily||Ribosomal protein L39e, conserved site
Zm00001d052053	98.8295	41.247	1.2607	2.16e-06	2.41e-05	-	NAD(P)-binding domain superfamily||Nucleotide sugar epimerase||NAD-dependent epimerase/dehydratase
Zm00001d052061	45.8698	93.5742	-1.0286	1.84e-05	0.00017209	-	Vacuolar import/degradation, Vid27-related||WD40/YVTN repeat-like-containing domain superfamily
Zm00001d052087	45.3702	103.975	-1.1964	4.03e-07	5.17e-06	AP2-EREBP-transcription factor 14	AP2/ERF domain superfamily||AP2/ERF domain||DNA-binding domain superfamily
Zm00001d052123	23.3632	3.78872	2.6245	0.00010918	0.00086012	-	Thioredoxin domain||Thioredoxin||Thioredoxin-like superfamily
Zm00001d052167	1.40369	22.6608	-4.0129	2.24e-06	2.49e-05	AP2-EREBP-transcription factor 7	AP2/ERF domain superfamily||AP2/ERF domain||DNA-binding domain superfamily
Zm00001d052170	72.0404	180.536	-1.3254	5.8e-13	1.5e-11	-	Xyloglucan fucosyltransferase
Zm00001d052174	54.0303	20.0516	1.43	0.00010519	0.00083191	cyclin-dependent kinase inhibitor6	Cyclin-dependent kinase inhibitor
Zm00001d052180	7.92254	53.8284	-2.7643	3.59e-10	6.83e-09	tunicate1	MADS MEF2-like||Transcription factor, MADS-box||Transcription factor, K-box||Transcription factor, MADS-box superfamily
Zm00001d052184	63.0234	26.3781	1.2565	0.000161	0.0012197	-	Protein CURVATURE THYLAKOID 1||Cyanobacterial aminoacyl-tRNA synthetase, CAAD domain
Zm00001d052194	108.489	232.113	-1.0973	1.34e-12	3.35e-11	heat shock protein22	HSP20-like chaperone||Alpha crystallin/Hsp20 domain||Small heat shock protein HSP20
Zm00001d052209	32.5466	75.0953	-1.2062	1.47e-05	0.00014105	-	UDP-glucuronosyl/UDP-glucosyltransferase||UDP-glycosyltransferase family, conserved site
Zm00001d052240	43.1814	11.1517	1.9531	1.26e-05	0.00012207	pentatricopeptide repeat 5	Pentatricopeptide repeat||Tetratricopeptide-like helical domain superfamily
Zm00001d052247	22.3877	51.1477	-1.192	0.00039397	0.0027019	-	P-loop containing nucleoside triphosphate hydrolase||Shikimate kinase, conserved site||Shikimate kinase/gluconokinase||Shikimate kinase/Threonine synthase-like 1
Zm00001d052322	75.9422	203.697	-1.4235	7.6e-16	2.61e-14	-	Prenylated rab acceptor PRA1
Zm00001d052329	88.623	33.741	1.3932	1.14e-06	1.35e-05	-//-	-//-
Zm00001d052340	97.2831	31.1318	1.6438	6.95e-09	1.12e-07	-	Protein kinase, ATP binding site||Serine/threonine-protein kinase, active site||Calcium/calmodulin-dependent/calcium-dependent protein kinase||NAF/FISL domain||Protein kinase-like domain superfamily||Protein kinase domain||NAF domain
Zm00001d052346	31.9757	65.695	-1.0388	0.00029873	0.0021161	-	Polymerase, nucleotidyl transferase domain
Zm00001d052375	24.2434	103.582	-2.0951	9.56e-14	2.69e-12	-//-	-//-
Zm00001d052435	6.78055	29.9523	-2.1432	4.9e-05	0.00041824	-	Major facilitator superfamily||Major facilitator superfamily domain||MFS transporter superfamily
Zm00001d052452	26.3133	58.2247	-1.1458	0.00024232	0.0017567	-	Ribosomal protein L24||Translation protein SH3-like domain superfamily||KOW||Ribosomal protein L24/L26, conserved site||Ribosomal protein L2, domain 2
Zm00001d052475	195.446	72.8077	1.4246	1.92e-13	5.23e-12	-	Cytochrome P450, E-class, group I||Cytochrome P450||Cytochrome P450, conserved site||Cytochrome P450 superfamily||Cytochrome P450, E-class, group IV
Zm00001d052493	24.1007	4.75377	2.3419	0.00023883	0.0017362	-	Nucleophile aminohydrolases, N-terminal||Domain of unknown function DUF3700
Zm00001d052530	49.153	7.43447	2.725	1e-08	1.57e-07	-	Cytochrome P450||Cytochrome P450 superfamily
Zm00001d052556	81.2239	27.5218	1.5613	3.57e-07	4.61e-06	-	Signal recognition particle protein Ffh||Signal recognition particle, SRP54 subunit, GTPase domain||Signal recognition particle, SRP54 subunit, helical bundle||Signal recognition particle, SRP54 subunit, M-domain superfamily||Signal recognition particle, SRP54 subunit||P-loop containing nucleoside triphosphate hydrolase||AAA+ ATPase domain||Signal recognition particle, SRP54 subunit, M-domain
Zm00001d052595	964.028	399.674	1.2703	3.56e-50	5.41e-48	ribulose bisphosphate carboxylase small subunit1	Ribulose bisphosphate carboxylase, small subunit superfamily||Ribulose bisphosphate carboxylase, small chain||Ribulose bisphosphate carboxylase small chain, domain||Ribulose-1,5-bisphosphate carboxylase small subunit, N-terminal
Zm00001d052630	80.296	19.6227	2.0328	9.33e-10	1.7e-08	-	Haem oxygenase HugZ-like superfamily
Zm00001d052651	85.887	34.3129	1.3237	4.29e-06	4.54e-05	-	Xyloglucan endotransglucosylase/hydrolase||Glycoside hydrolase, family 16, active site||Glycoside hydrolase family 16||Concanavalin A-like lectin/glucanase domain superfamily||Xyloglucan endo-transglycosylase, C-terminal
Zm00001d052673	4.59174	76.5607	-4.0595	2.68e-18	1.1e-16	colorless2	Chalcone/stilbene synthase, C-terminal||Chalcone/stilbene synthase, N-terminal||Polyketide synthase, type III||Thiolase-like||Chalcone/stilbene synthase, active site
Zm00001d052682	113.437	35.7784	1.6647	2.72e-10	5.27e-09	-	Cofactor assembly of complex C subunit B, CCB1
Zm00001d052718	198.801	504.436	-1.3433	4.83e-34	4.84e-32	-	Ribosomal protein L38e||Ribosomal protein L38e superfamily
Zm00001d052760	6.87572	136.287	-4.309	2.92e-32	2.75e-30	-	Heavy metal-associated domain, HMA||Heavy metal-associated domain superfamily
Zm00001d052767	21.0554	80.4924	-1.9347	4.24e-10	8.01e-09	-	Phosphatidylinositol-specific phospholipase C, X domain||PLC-like phosphodiesterase, TIM beta/alpha-barrel domain superfamily
Zm00001d052769	31.4284	86.1397	-1.4546	1.02e-07	1.41e-06	-	Thioredoxin domain||Thioredoxin-like superfamily||Thioredoxin
Zm00001d052781	27.9073	4.1104	2.7633	1.36e-05	0.00013084	-	Signal transduction response regulator, receiver domain||CheY-like superfamily||CCT domain
Zm00001d052803	61.6197	19.6227	1.6509	3.75e-06	4e-05	-	Nucleotide-binding alpha-beta plait domain superfamily||RNA recognition motif domain||RNA-binding domain superfamily
Zm00001d052809	57.1232	25.1986	1.1807	0.00064707	0.0041853	-	Histidine kinase/HSP90-like ATPase superfamily||HSP90, C-terminal domain||Heat shock protein Hsp90, N-terminal||Heat shock protein Hsp90 family||Heat shock protein Hsp90, conserved site||Histidine kinase/HSP90-like ATPase||Ribosomal protein S5 domain 2-type fold
Zm00001d052827	20.6747	0	5.8541	2.73e-06	2.99e-05	-	SAM dependent carboxyl methyltransferase||S-adenosyl-L-methionine-dependent methyltransferase
Zm00001d052842	1.83194	20.0516	-3.4523	2.36e-05	0.0002155	-	S-adenosyl-L-methionine-dependent methyltransferase||O-methyltransferase, family 3
Zm00001d052843	0	12.9031	-4.4392	0.000249	0.0017989	-//-	-//-
Zm00001d052885	202.893	435.274	-1.1012	2.09e-22	1.15e-20	-	Ribosomal protein S8||Ribosomal protein S8 superfamily
Zm00001d052950	317.758	646.012	-1.0236	3.47e-29	2.73e-27	-	Phytocyanin domain||Phytocyanin||Cupredoxin
[truncated: 43 more rows]

## Sheet: Supplementary table S2
Supplementary table S2. KEGG pathway enrichment about Carbon fixation
PathwayID		Pathway	DEG number	Up	Down	Total number	Pvalue	FDR
				number	number
zma00710		Carbon fixation in photosynthetic organisms	18	10	8	113	0.03	0.22

## Sheet: Supplementary table S3
Supplementary table S3 Correlation coefficients of selected transcription factors and C4 NADP-ME
Gene ID	Gene name	Correlation coefficient
Zm00001eb068520	AP2-EREBP-transcription factor 197	-0.77515
Zm00001eb332640	MYB-related-transcription factor 107	-0.214844
Zm00001eb227180	SBP-transcription factor 25	0.493938
Zm00001eb010770	NF-YC2	0.750832
Zm00001eb028820	MYB-transcription factor 56	0.908307
Zm00001eb054810	C2C2-CO-like-transcription factor 2	0.939841
Zm00001eb297490	Sigma70-like-transcription factor 7	0.676451
Zm00001eb118900	golden plant2	-0.694802
Zm00001eb129010	MYB-related-transcription factor 76	0.909981
Zm00001eb371980	G2-like1	0.403516
Zm00001eb182490	Alfin-like-transcription factor 7	0.52858
Zm00001eb185290	ARF-transcription factor 15	0.869179
Zm00001eb138370	ZF-HD-transcription factor 21	-0.343284
Zm00001eb118010	G2-like-transcription factor 27	-0.800235
Zm00001eb316310	WRKY-transcription factor 52	-0.297254
Zm00001eb432100	AP2-EREBP-transcription factor 212	0.263463
Zm00001eb009550	Homeobox-transcription factor 45	-0.200281
Zm00001eb021970	Homeobox-transcription factor 100	-0.158082
Zm00001eb288730	MYB-related-transcription factor 3	-0.89618
Zm00001d026097	bHLH157	0.66
Zm00001eb138920	myb transcription factor8	0.87

## Sheet: Supplementary table S4
Supplementary table S4. Primer in qRT-PCR and gene clone
	primer	sequence(5'-3')
gene clone primer	ProC4 NADP-ME F1	CAAGCTCTTGCTTTGGCTTAT
	ProC4 NADP-ME F2	CAACCAAAGGAGCGGGAT
	ProC4 NADP-ME F3	CCCCTATGTACGTGGAAAGCTATA
	ProC4 NADP-ME F4	GGGGAAGCACGCAGTCAATA
	ProC4 NADP-ME R	GGTGGCGTCGAGTTCCC
	NF-YC2 F	ATGGACAACCAGCCGCT
	NF-YC2 R	TCACTCGGAGGTCGGAGG
	bHLH157 F	ATGATGCTTGATCTTAGCACCA
	bHLH158 R	CTACTTAAAGTTCATTTTTTTCACCTC
qRT-PCR primer	Q C4 NADP-ME F	GGACTCAAAGTCCATCAAACCTAC
	Q C4 NADP-ME R	GGAAGATGGAGCCCTTCTCG
	Q NF-YC2 F	CTCTGGCCCGGATCAAGAAG
	Q NF-YC2 R	CTGCTCCAAACCCTTGTCCT
	Q bHLH157 F	AATGGCAGTCGAGCAA
	Q bHLH157 R	CTGACCAGGTGGCGAAAGAT
